# Supplementary material for: Time-series metagenomics reveals changing protistan ecology of a temperate dimictic lake
Source: Microbiome. 2024 Jul 20;12:133. doi: 10.1186/s40168-024-01831-y (PMC11265017; doi:10.1186/s40168-024-01831-y)
Supplement: Supplementary file 2 — Additional file 1: Supplementary Figures and Tables [120–152]. [file 40168_2024_1831_MOESM1_ESM.zip]

Archive with 4 entries (4 files):
- 01-SuppTable_JGI_metagenome_metadata-revised.csv
- 02-hierarchical_clust_mods.csv
- 03-network_all_corrs.csv
- 40168_2024_1831_Article.pdf
