# Supplementary material for: Time-series metagenomics reveals changing protistan ecology of a temperate dimictic lake
Source: Microbiome. 2024 Jul 20;12:133. doi: 10.1186/s40168-024-01831-y (PMC11265017; doi:10.1186/s40168-024-01831-y)
Supplement: Supplementary file 2 — Additional file 1: Supplementary Figures and Tables [120–152]. [file 40168_2024_1831_MOESM1_ESM.zip › 01-SuppTable_JGI_metagenome_metadata-revised.csv]

	IMG_Taxon_ID	GOLD_Analysis_Project_ID	ITS_Analysis_Project_ID	Assembly_Method	Scaffold_Count	Gene_Count	Estimated_Size	Annotation_Pipeline	Analysis_Project_Name	Sampling_Date
0	3300042481	Ga0453914	1263439	metaspades v. 3.14.1	514168.0	793903.0	483063705.0	IMG Annotation Pipeline v.5.0.20	Freshwater microbial communities from Lake Mendota, Wisconsin, United States - TYMEFLIES-ME07May2018-rr0731	07May2018
1	3300042365	Ga0453947	1263505	metaspades v. 3.14.1	409891.0	763619.0	496894956.0	IMG Annotation Pipeline v.5.0.20	Freshwater microbial communities from Lake Mendota, Wisconsin, United States - TYMEFLIES-ME25Aug2015-rr0801	25Aug2015
2	3300042567	Ga0453229	1263289	metaspades v. 3.14.1	690166.0	1246316.0	780236051.0	IMG Annotation Pipeline v.5.0.20	Freshwater microbial communities from Lake Mendota, Madison, Wisconsin, United States - TYMEFLIES-ME02Jun2012-rr0676	02Jun2012
3	3300042357	Ga0453945	1263501	metaspades v. 3.14.1	467261.0	859158.0	541351924.0	IMG Annotation Pipeline v.5.0.20	Freshwater microbial communities from Lake Mendota, Wisconsin, United States - TYMEFLIES-ME24Jul2013-rr0794	24Jul2013
4	3300042517	Ga0453199	1263229	metaspades v. 3.14.1	835122.0	1592302.0	1049674037.0	IMG Annotation Pipeline v.5.0.20	Freshwater microbial communities from Lake Mendota, Madison, Wisconsin, United States - TYMEFLIES-ME14Jul2017-rr0589	14Jul2017
5	3300042885	Ga0453659	1263687	metaspades v. 3.14.1	666573.0	1244243.0	817003645.0	IMG Annotation Pipeline v.5.0.20	Freshwater microbial communities from Lake Mendota, Wisconsin, United States - TYMEFLIES-ME02Jun2010-rr0130	02Jun2010
6	3300034095	Ga0335022	1229775	metaspades v. 3.13.0	1731245.0	2321132.0	1247673223.0	IMG Annotation Pipeline v.5.0.0	Freshwater microbial communities from Lake Mendota, Madison, Wisconsin, United States - TYMEFLIES-ME02Feb2014D0-rr0091	02Feb2014
7	3300042868	Ga0453135	1262946	metaspades v. 3.14.1	672829.0	1677233.0	1053069831.0	IMG Annotation Pipeline v.5.0.20	Freshwater microbial communities from Lake Mendota, Madison, Wisconsin, United States - TYMEFLIES-ME20Jun2000-rr0365	20Jun2000
8	3300034107	Ga0335037	1229805	metaspades v. 3.13.0	2128763.0	2476323.0	1323317900.0	IMG Annotation Pipeline v.5.0.0	Freshwater microbial communities from Lake Mendota, Madison, Wisconsin, United States - TYMEFLIES-ME21Apr2017-rr0133	21Apr2017
9	3300042334	Ga0453928	1263467	metaspades v. 3.14.1	519971.0	949580.0	584396322.0	IMG Annotation Pipeline v.5.0.20	Freshwater microbial communities from Lake Mendota, Wisconsin, United States - TYMEFLIES-ME28May2015-rr0769	28May2015
10	3300042384	Ga0453972	1263555	metaspades v. 3.14.1	526146.0	1016555.0	644133363.0	IMG Annotation Pipeline v.5.0.20	Freshwater microbial communities from Lake Mendota, Wisconsin, United States - TYMEFLIES-ME19Jan2018-rr0852	19Jan2018
11	3300042429	Ga0453164	1263159	metaspades v. 3.14.1	624561.0	1209015.0	780962961.0	IMG Annotation Pipeline v.5.0.20	Freshwater microbial communities from Lake Mendota, Madison, Wisconsin, United States - TYMEFLIES-ME02Jun2016-rr0436	02Jun2016
12	3300042516	Ga0453198	1263227	metaspades v. 3.14.1	892038.0	1840915.0	1148098848.0	IMG Annotation Pipeline v.5.0.20	Freshwater microbial communities from Lake Mendota, Madison, Wisconsin, United States - TYMEFLIES-ME08Aug2006D7-rr0586	08Aug2006
13	3300034166	Ga0335016	1229763	metaspades v. 3.13.0	1982831.0	2866854.0	1509338379.0	IMG Annotation Pipeline v.5.0.0	Freshwater microbial communities from Lake Mendota, Madison, Wisconsin, United States - TYMEFLIES-ME13Sep2012-rr0079	13Sep2012
14	3300042509	Ga0453196	1263223	metaspades v. 3.14.1	951520.0	1845231.0	1183160176.0	IMG Annotation Pipeline v.5.0.20	Freshwater microbial communities from Lake Mendota, Madison, Wisconsin, United States - TYMEFLIES-ME24Jul2017-rr0567	24Jul2017
15	3300034051	Ga0335024	1229779	metaspades v. 3.13.0	1874161.0	2338473.0	1193166982.0	IMG Annotation Pipeline v.5.0.0	Freshwater microbial communities from Lake Mendota, Madison, Wisconsin, United States - TYMEFLIES-ME13May2013-rr0097	13May2013
16	3300042372	Ga0453960	1263531	metaspades v. 3.14.1	415430.0	809907.0	518137548.0	IMG Annotation Pipeline v.5.0.20	Freshwater microbial communities from Lake Mendota, Wisconsin, United States - TYMEFLIES-ME29Nov2012D4-rr0830	29Nov2012
17	3300042880	Ga0453123	1262922	metaspades v. 3.14.1	556953.0	1226422.0	877101461.0	IMG Annotation Pipeline v.5.0.20	Freshwater microbial communities from Lake Mendota, Madison, Wisconsin, United States - TYMEFLIES-ME15Jun2010-rr0336	15Jun2010
18	3300034061	Ga0334987	1229705	metaspades v. 3.13.0	1972758.0	3048256.0	1590566960.0	IMG Annotation Pipeline v.5.0.0	Freshwater microbial communities from Lake Mendota, Madison, Wisconsin, United States - TYMEFLIES-ME02Sep2004-rr0028	02Sep2004
19	3300042352	Ga0453935	1263481	metaspades v. 3.14.1	441685.0	829302.0	517817659.0	IMG Annotation Pipeline v.5.0.20	Freshwater microbial communities from Lake Mendota, Wisconsin, United States - TYMEFLIES-ME20Jun2017-rr0782	20Jun2017
20	3300042356	Ga0453944	1263499	metaspades v. 3.14.1	377819.0	776796.0	497605422.0	IMG Annotation Pipeline v.5.0.20	Freshwater microbial communities from Lake Mendota, Wisconsin, United States - TYMEFLIES-ME10Jun2015-rr0793	10Jun2015
21	3300042402	Ga0453663	1263695	metaspades v. 3.14.1	772852.0	1645687.0	1037654153.0	IMG Annotation Pipeline v.5.0.20	Freshwater microbial communities from Lake Mendota, Wisconsin, United States - TYMEFLIES-ME26Oct2009-rr0266	26Oct2009
22	3300042893	Ga0453671	1263711	metaspades v. 3.14.1	830482.0	1473633.0	966696971.0	IMG Annotation Pipeline v.5.0.20	Freshwater microbial communities from Lake Mendota, Wisconsin, United States - TYMEFLIES-ME09Jun2009-rr0527	09Jun2009
23	3300042381	Ga0453966	1263543	metaspades v. 3.14.1	729595.0	1272947.0	817156073.0	IMG Annotation Pipeline v.5.0.20	Freshwater microbial communities from Lake Mendota, Wisconsin, United States - TYMEFLIES-ME27Apr2015-rr0842	27Apr2015
24	3300042480	Ga0453904	1263419	metaspades v. 3.14.1	760077.0	1464925.0	946252173.0	IMG Annotation Pipeline v.5.0.20	Freshwater microbial communities from Lake Mendota, Wisconsin, United States - TYMEFLIES-ME01Aug2018-rr0711	01Aug2018
25	3300034355	Ga0335039	1229809	metaspades v. 3.13.0	1930880.0	2473125.0	1267934383.0	IMG Annotation Pipeline v.5.0.1	Freshwater microbial communities from Lake Mendota, Madison, Wisconsin, United States - TYMEFLIES-ME18Oct2015-rr0135	18Oct2015
26	3300042521	Ga0453220	1263271	metaspades v. 3.14.1	1087757.0	2210562.0	1429516261.0	IMG Annotation Pipeline v.5.0.20	Freshwater microbial communities from Lake Mendota, Madison, Wisconsin, United States - TYMEFLIES-ME21Aug2014-rr0660	21Aug2014
27	3300042154	Ga0453915	1263441	metaspades v. 3.14.1	493879.0	1041609.0	604611904.0	IMG Annotation Pipeline v.5.0.20	Freshwater microbial communities from Lake Mendota, Wisconsin, United States - TYMEFLIES-ME25May2000-rr0732	25May2000
28	3300034283	Ga0335007	1229745	metaspades v. 3.13.0	2017912.0	3042315.0	1528868021.0	IMG Annotation Pipeline v.5.0.1	Freshwater microbial communities from Lake Mendota, Madison, Wisconsin, United States - TYMEFLIES-ME07Aug2003-rr0061	07Aug2003
29	3300042472	Ga0453232	1263295	metaspades v. 3.14.1	711781.0	1153278.0	755776702.0	IMG Annotation Pipeline v.5.0.20	Freshwater microbial communities from Lake Mendota, Madison, Wisconsin, United States - TYMEFLIES-ME20Apr2016-rr0684	20Apr2016
30	3300034117	Ga0335033	1229797	metaspades v. 3.13.0	1635961.0	2239118.0	1174056606.0	IMG Annotation Pipeline v.5.0.0	Freshwater microbial communities from Lake Mendota, Madison, Wisconsin, United States - TYMEFLIES-ME18Jun2014-rr0124	18Jun2014
31	3300034106	Ga0335036	1229803	metaspades v. 3.13.0	2199747.0	3299346.0	1642341297.0	IMG Annotation Pipeline v.5.0.0	Freshwater microbial communities from Lake Mendota, Madison, Wisconsin, United States - TYMEFLIES-ME23Aug2013-rr0131	23Aug2013
32	3300042554	Ga0453204	1263239	metaspades v. 3.14.1	741905.0	1454011.0	898632193.0	IMG Annotation Pipeline v.5.0.20	Freshwater microbial communities from Lake Mendota, Madison, Wisconsin, United States - TYMEFLIES-ME05Aug2010-rr0618	05Aug2010
33	3300042350	Ga0453929	1263469	metaspades v. 3.14.1	745368.0	1495694.0	895630672.0	IMG Annotation Pipeline v.5.0.20	Freshwater microbial communities from Lake Mendota, Wisconsin, United States - TYMEFLIES-ME13Aug2013-rr0770	13Aug2013
34	3300034022	Ga0335005	1229741	metaspades v. 3.13.0	2090068.0	2759569.0	1443920758.0	IMG Annotation Pipeline v.5.0.0	Freshwater microbial communities from Lake Mendota, Madison, Wisconsin, United States - TYMEFLIES-ME20Apr2018-rr0058	20Apr2018
35	3300042390	Ga0453976	1263563	metaspades v. 3.14.1	497351.0	972679.0	609739006.0	IMG Annotation Pipeline v.5.0.20	Freshwater microbial communities from Lake Mendota, Wisconsin, United States - TYMEFLIES-ME04Dec2009-rr0859	04Dec2009
36	3300033992	Ga0334992	1229715	metaspades v. 3.13.0	1369035.0	1896997.0	1018926563.0	IMG Annotation Pipeline v.5.0.0	Freshwater microbial communities from Lake Mendota, Madison, Wisconsin, United States - TYMEFLIES-ME16Jun2014-rr0035	16Jun2014
37	3300042362	Ga0453954	1263519	metaspades v. 3.14.1	601866.0	1084519.0	717487131.0	IMG Annotation Pipeline v.5.0.20	Freshwater microbial communities from Lake Mendota, Wisconsin, United States - TYMEFLIES-ME22Sep2017-rr0820	22Sep2017
38	3300034102	Ga0335029	1229789	metaspades v. 3.13.0	1973063.0	2964373.0	1475092971.0	IMG Annotation Pipeline v.5.0.0	Freshwater microbial communities from Lake Mendota, Madison, Wisconsin, United States - TYMEFLIES-ME17Jul2002-rr0112	17Jul2002
39	3300034060	Ga0334983	1229697	metaspades v. 3.13.0	2136138.0	2800956.0	1443782338.0	IMG Annotation Pipeline v.5.0.0	Freshwater microbial communities from Lake Mendota, Madison, Wisconsin, United States - TYMEFLIES-ME16May2013-rr0016	16May2013
40	3300042299	Ga0453168	1263167	metaspades v. 3.14.1	602101.0	1079556.0	657747573.0	IMG Annotation Pipeline v.5.0.20	Freshwater microbial communities from Lake Mendota, Madison, Wisconsin, United States - TYMEFLIES-ME06Jul2012-rr0447	06Jul2012
41	3300042886	Ga0453666	1263701	metaspades v. 3.14.1	824577.0	1437936.0	921011067.0	IMG Annotation Pipeline v.5.0.20	Freshwater microbial communities from Lake Mendota, Wisconsin, United States - TYMEFLIES-ME10Apr2001-rr0397	10Apr2001
42	3300042520	Ga0453218	1263267	metaspades v. 3.14.1	894780.0	1738753.0	1123831464.0	IMG Annotation Pipeline v.5.0.20	Freshwater microbial communities from Lake Mendota, Madison, Wisconsin, United States - TYMEFLIES-ME08Oct2012-rr0652	08Oct2012
43	3300042369	Ga0453957	1263525	metaspades v. 3.14.1	450437.0	733506.0	456828763.0	IMG Annotation Pipeline v.5.0.20	Freshwater microbial communities from Lake Mendota, Wisconsin, United States - TYMEFLIES-ME22Feb2019-rr0823	22Feb2019
44	3300042310	Ga0453173	1263177	metaspades v. 3.14.1	542123.0	1055457.0	684459352.0	IMG Annotation Pipeline v.5.0.20	Freshwater microbial communities from Lake Mendota, Madison, Wisconsin, United States - TYMEFLIES-ME30Nov2011-rr0457	30Nov2011
45	3300042566	Ga0453205	1263241	metaspades v. 3.14.1	594220.0	1142869.0	708896912.0	IMG Annotation Pipeline v.5.0.20	Freshwater microbial communities from Lake Mendota, Madison, Wisconsin, United States - TYMEFLIES-ME22Jul2008-rr0620	22Jul2008
46	3300042342	Ga0453918	1263447	metaspades v. 3.14.1	435046.0	872524.0	551882649.0	IMG Annotation Pipeline v.5.0.20	Freshwater microbial communities from Lake Mendota, Wisconsin, United States - TYMEFLIES-ME26May2016-rd0738	26May2016
47	3300034071	Ga0335028	1229787	metaspades v. 3.13.0	1921774.0	2793745.0	1381893423.0	IMG Annotation Pipeline v.5.0.0	Freshwater microbial communities from Lake Mendota, Madison, Wisconsin, United States - TYMEFLIES-ME17Oct2008D10-rr0110	17Oct2008D10
48	3300042297	Ga0453163	1263157	metaspades v. 3.14.1	621354.0	949748.0	637343477.0	IMG Annotation Pipeline v.5.0.20	Freshwater microbial communities from Lake Mendota, Madison, Wisconsin, United States - TYMEFLIES-ME29Apr2016-rr0435	29Apr2016
49	3300034064	Ga0335001	1229733	metaspades v. 3.13.0	2577723.0	3127366.0	1496684557.0	IMG Annotation Pipeline v.5.0.0	Freshwater microbial communities from Lake Mendota, Madison, Wisconsin, United States - TYMEFLIES-ME14Nov2013-rr0054	14Nov2013
50	3300034068	Ga0334990	1229711	metaspades v. 3.13.0	1887500.0	2281677.0	1240108856.0	IMG Annotation Pipeline v.5.0.0	Freshwater microbial communities from Lake Mendota, Madison, Wisconsin, United States - TYMEFLIES-ME13Apr2016-rr0031	13Apr2016
51	3300042448	Ga0453059	1262794	metaspades v. 3.14.1	508783.0	1096068.0	716850139.0	IMG Annotation Pipeline v.5.0.20	Freshwater microbial communities from Lake Mendota, Madison, Wisconsin, United States - TYMEFLIES-ME12Jul2006D11-rr0083	12Jul2006
52	3300042564	Ga0453070	1262816	metaspades v. 3.14.1	880269.0	1866255.0	1246236689.0	IMG Annotation Pipeline v.5.0.20	Freshwater microbial communities from Lake Mendota, Madison, Wisconsin, United States - TYMEFLIES-ME14Jun2018-rr0160	14Jun2018
53	3300042505	Ga0453189	1263209	metaspades v. 3.14.1	803245.0	1535475.0	989301870.0	IMG Annotation Pipeline v.5.0.20	Freshwater microbial communities from Lake Mendota, Madison, Wisconsin, United States - TYMEFLIES-ME16Oct2014-rr0523	16Oct2014
54	3300042339	Ga0453916	1263443	metaspades v. 3.14.1	571819.0	957208.0	701579800.0	IMG Annotation Pipeline v.5.0.20	Freshwater microbial communities from Lake Mendota, Wisconsin, United States - TYMEFLIES-ME10Jun2013-rr0733	10Jun2013
55	3300042541	Ga0453072	1262820	metaspades v. 3.14.1	791198.0	1429465.0	987504807.0	IMG Annotation Pipeline v.5.0.20	Freshwater microbial communities from Lake Mendota, Madison, Wisconsin, United States - TYMEFLIES-ME07Mar2015-rd0167	07Mar2015
56	3300034063	Ga0335000	1229731	metaspades v. 3.13.0	2047577.0	2955903.0	1494396110.0	IMG Annotation Pipeline v.5.0.0	Freshwater microbial communities from Lake Mendota, Madison, Wisconsin, United States - TYMEFLIES-ME02Oct2008D10-rr0053	02Oct2008
57	3300042371	Ga0453959	1263529	metaspades v. 3.14.1	640381.0	1124478.0	695237288.0	IMG Annotation Pipeline v.5.0.20	Freshwater microbial communities from Lake Mendota, Wisconsin, United States - TYMEFLIES-ME11Jan2014D0-rr0827	11Jan2014
58	3300042344	Ga0453921	1263453	metaspades v. 3.14.1	732038.0	1326472.0	838918520.0	IMG Annotation Pipeline v.5.0.20	Freshwater microbial communities from Lake Mendota, Wisconsin, United States - TYMEFLIES-ME04Oct2017-rr0748	04Oct2017
59	3300042378	Ga0453961	1263533	metaspades v. 3.14.1	548156.0	1014644.0	640221324.0	IMG Annotation Pipeline v.5.0.20	Freshwater microbial communities from Lake Mendota, Wisconsin, United States - TYMEFLIES-ME29Oct2010-rr0833	29Oct2010
60	3300034109	Ga0335051	1229833	metaspades v. 3.13.0	1771786.0	2348569.0	1110121302.0	IMG Annotation Pipeline v.5.0.0	Freshwater microbial communities from Lake Mendota, Madison, Wisconsin, United States - TYMEFLIES-ME26Aug2009-rr0158	26Aug2009
61	3300042558	Ga0453216	1263263	metaspades v. 3.14.1	870783.0	1729532.0	1109216218.0	IMG Annotation Pipeline v.5.0.20	Freshwater microbial communities from Lake Mendota, Madison, Wisconsin, United States - TYMEFLIES-ME27Jun2015-rr0646	27Jun2015
62	3300042313	Ga0453200	1263231	metaspades v. 3.14.1	604199.0	1023755.0	655998957.0	IMG Annotation Pipeline v.5.0.20	Freshwater microbial communities from Lake Mendota, Madison, Wisconsin, United States - TYMEFLIES-ME02Mar2013s1D0-rr0595	02Mar2013
63	3300034122	Ga0335060	1229851	metaspades v. 3.13.0	1812996.0	2576013.0	1261833827.0	IMG Annotation Pipeline v.5.0.0	Freshwater microbial communities from Lake Mendota, Madison, Wisconsin, United States - TYMEFLIES-ME03Aug2014-rr0181	03Aug2014
64	3300034096	Ga0335025	1229781	metaspades v. 3.13.0	1926331.0	2583171.0	1315275747.0	IMG Annotation Pipeline v.5.0.0	Freshwater microbial communities from Lake Mendota, Madison, Wisconsin, United States - TYMEFLIES-ME15Oct2015-rr0098	15Oct2015
65	3300034284	Ga0335013	1229757	metaspades v. 3.13.0	2588900.0	3463869.0	1696257664.0	IMG Annotation Pipeline v.5.0.1	Freshwater microbial communities from Lake Mendota, Madison, Wisconsin, United States - TYMEFLIES-ME08Jul2016-rr0075	08Jul2016
66	3300042337	Ga0453227	1263285	metaspades v. 3.14.1	660804.0	1288544.0	831304641.0	IMG Annotation Pipeline v.5.0.20	Freshwater microbial communities from Lake Mendota, Madison, Wisconsin, United States - TYMEFLIES-ME10Oct2000-rr0673	10Oct2000
67	3300035665	Ga0334984	1229699	metaspades v. 3.13.0	1707038.0	2562732.0	1358985856.0	IMG Annotation Pipeline v.5.0.3	Freshwater microbial communities from Lake Mendota, Madison, Wisconsin, United States - TYMEFLIES-ME13Sep2014-rr0020	13Sep2014
68	3300042368	Ga0453955	1263521	metaspades v. 3.14.1	560770.0	1059007.0	658818858.0	IMG Annotation Pipeline v.5.0.20	Freshwater microbial communities from Lake Mendota, Wisconsin, United States - TYMEFLIES-ME27Jul2014-rr0821	27Jul2014
69	3300042478	Ga0453898	1263407	metaspades v. 3.14.1	702943.0	1339577.0	807964578.0	IMG Annotation Pipeline v.5.0.20	Freshwater microbial communities from Lake Mendota, Wisconsin, United States - TYMEFLIES-ME15Aug2014-rr0703	15Aug2014
70	3300035681	Ga0335034	1229799	metaspades v. 3.13.0	1793079.0	2596078.0	1358745833.0	IMG Annotation Pipeline v.5.0.3	Freshwater microbial communities from Lake Mendota, Madison, Wisconsin, United States - TYMEFLIES-ME21Sep2014-rr0126	21Sep2014
71	3300042458	Ga0453977	1263565	metaspades v. 3.14.1	701911.0	1287554.0	844080568.0	IMG Annotation Pipeline v.5.0.20	Freshwater microbial communities from Lake Mendota, Wisconsin, United States - TYMEFLIES-ME23May2016-rr0860	23May2016
72	3300033995	Ga0335003	1229737	metaspades v. 3.13.0	1315885.0	1805023.0	913883808.0	IMG Annotation Pipeline v.5.0.0	Freshwater microbial communities from Lake Mendota, Madison, Wisconsin, United States - TYMEFLIES-ME23May2014-rr0056	23May2014
73	3300034021	Ga0335004	1229739	metaspades v. 3.13.0	1801746.0	2590145.0	1358619516.0	IMG Annotation Pipeline v.5.0.0	Freshwater microbial communities from Lake Mendota, Madison, Wisconsin, United States - TYMEFLIES-ME01Oct2014-rr0057	01Oct2014
74	3300034103	Ga0335030	1229791	metaspades v. 3.13.0	2277854.0	3293943.0	1664858604.0	IMG Annotation Pipeline v.5.0.0	Freshwater microbial communities from Lake Mendota, Madison, Wisconsin, United States - TYMEFLIES-ME27Sep2002-rr0119	27Sep2002
75	3300042397	Ga0453969	1263549	metaspades v. 3.14.1	582283.0	1226514.0	776402158.0	IMG Annotation Pipeline v.5.0.20	Freshwater microbial communities from Lake Mendota, Wisconsin, United States - TYMEFLIES-ME02Jul2001D8-rr0846	02Jul2001
76	3300042474	Ga0453235	1263301	metaspades v. 3.14.1	424532.0	845910.0	523959210.0	IMG Annotation Pipeline v.5.0.20	Freshwater microbial communities from Lake Mendota, Madison, Wisconsin, United States - TYMEFLIES-ME20Nov2002-rr0690	20Nov2002
77	3300042343	Ga0453919	1263449	metaspades v. 3.14.1	410037.0	814596.0	502810501.0	IMG Annotation Pipeline v.5.0.20	Freshwater microbial communities from Lake Mendota, Wisconsin, United States - TYMEFLIES-ME20Oct2001-rr0739	20Oct2001
78	3300042453	Ga0453175	1263181	metaspades v. 3.14.1	1223643.0	2468159.0	1596675779.0	IMG Annotation Pipeline v.5.0.20	Freshwater microbial communities from Lake Mendota, Madison, Wisconsin, United States - TYMEFLIES-ME13Aug2001-rr0464	13Aug2001
79	3300042315	Ga0453208	1263247	metaspades v. 3.14.1	452302.0	768780.0	446756246.0	IMG Annotation Pipeline v.5.0.20	Freshwater microbial communities from Lake Mendota, Madison, Wisconsin, United States - TYMEFLIES-ME22Oct2012-rr0629	22Oct2012
80	3300035664	Ga0335067	1229865	metaspades v. 3.13.0	2090513.0	2702821.0	1370936792.0	IMG Annotation Pipeline v.5.0.3	Freshwater microbial communities from Lake Mendota, Madison, Wisconsin, United States - TYMEFLIES-ME05Oct2014-rr0194	05Oct2014
81	3300042295	Ga0453158	1263147	metaspades v. 3.14.1	857694.0	1635259.0	1047105481.0	IMG Annotation Pipeline v.5.0.20	Freshwater microbial communities from Lake Mendota, Madison, Wisconsin, United States - TYMEFLIES-ME26Jun2018-rr0419	26Jun2018
82	3300042377	Ga0453958	1263527	metaspades v. 3.14.1	455152.0	819879.0	531301958.0	IMG Annotation Pipeline v.5.0.20	Freshwater microbial communities from Lake Mendota, Wisconsin, United States - TYMEFLIES-ME31May2013-rr0825	31May2013
83	3300034104	Ga0335031	1229793	metaspades v. 3.13.0	2131336.0	3211008.0	1553932070.0	IMG Annotation Pipeline v.5.0.0	Freshwater microbial communities from Lake Mendota, Madison, Wisconsin, United States - TYMEFLIES-ME02Aug2005-rr0120	02Aug2005
84	3300042327	Ga0453920	1263451	metaspades v. 3.14.1	495333.0	966889.0	593365932.0	IMG Annotation Pipeline v.5.0.20	Freshwater microbial communities from Lake Mendota, Wisconsin, United States - TYMEFLIES-ME27Jun2013-rr0747	27Jun2013
85	3300034019	Ga0334998	1229727	metaspades v. 3.13.0	2007123.0	2772873.0	1448300699.0	IMG Annotation Pipeline v.5.0.0	Freshwater microbial communities from Lake Mendota, Madison, Wisconsin, United States - TYMEFLIES-ME24Sep2014-rr0049	24Sep2014
86	3300042892	Ga0453668	1263705	metaspades v. 3.14.1	633861.0	1348137.0	858287372.0	IMG Annotation Pipeline v.5.0.20	Freshwater microbial communities from Lake Mendota, Wisconsin, United States - TYMEFLIES-ME07May2002-rr0440	07May2002
87	3300042319	Ga0453224	1263279	metaspades v. 3.14.1	633696.0	1315304.0	844740321.0	IMG Annotation Pipeline v.5.0.20	Freshwater microbial communities from Lake Mendota, Madison, Wisconsin, United States - TYMEFLIES-ME16Jun2015-rd0665	16Jun2015
88	3300042366	Ga0453951	1263513	metaspades v. 3.14.1	552941.0	1051425.0	641476537.0	IMG Annotation Pipeline v.5.0.20	Freshwater microbial communities from Lake Mendota, Wisconsin, United States - TYMEFLIES-ME31Aug2005-rr0815	31Aug2005
89	3300042527	Ga0453937	1263485	metaspades v. 3.14.1	739533.0	1354637.0	843465092.0	IMG Annotation Pipeline v.5.0.20	Freshwater microbial communities from Lake Mendota, Wisconsin, United States - TYMEFLIES-ME09Sep2016-rr0784	09Sep2016
90	3300034082	Ga0335020	1229771	metaspades v. 3.13.0	1727520.0	2139540.0	1139021532.0	IMG Annotation Pipeline v.5.0.0	Freshwater microbial communities from Lake Mendota, Madison, Wisconsin, United States - TYMEFLIES-ME05Jun2015-rr0088	05Jun2015
91	3300042338	Ga0453902	1263415	metaspades v. 3.14.1	630566.0	1136097.0	737971989.0	IMG Annotation Pipeline v.5.0.20	Freshwater microbial communities from Lake Mendota, Wisconsin, United States - TYMEFLIES-ME06Oct2015-rr0707	06Oct2015
92	3300042290	Ga0453150	1263131	metaspades v. 3.14.1	751752.0	1430967.0	925245469.0	IMG Annotation Pipeline v.5.0.20	Freshwater microbial communities from Lake Mendota, Madison, Wisconsin, United States - TYMEFLIES-ME11Jul2003-ww0406	11Jul2003
93	3300042373	Ga0453160	1263151	metaspades v. 3.14.1	616360.0	1182621.0	719745642.0	IMG Annotation Pipeline v.5.0.20	Freshwater microbial communities from Lake Mendota, Madison, Wisconsin, United States - TYMEFLIES-ME22Jun2012-rr0426	22Jun2012
94	3300042451	Ga0453069	1262814	metaspades v. 3.14.1	435335.0	961933.0	646090913.0	IMG Annotation Pipeline v.5.0.20	Freshwater microbial communities from Lake Mendota, Madison, Wisconsin, United States - TYMEFLIES-ME18Jul2006D11-rr0154	18Jul2006
95	3300042379	Ga0453963	1263537	metaspades v. 3.14.1	416705.0	675743.0	421193322.0	IMG Annotation Pipeline v.5.0.20	Freshwater microbial communities from Lake Mendota, Wisconsin, United States - TYMEFLIES-ME20Apr2010-rr0836	20Apr2010
96	3300042503	Ga0453078	1262832	metaspades v. 3.14.1	638745.0	1394481.0	940346584.0	IMG Annotation Pipeline v.5.0.20	Freshwater microbial communities from Lake Mendota, Madison, Wisconsin, United States - TYMEFLIES-ME16Jul2001D8-rr0197	16Jul2001
97	3300042894	Ga0453672	1263713	metaspades v. 3.14.1	735458.0	1629734.0	1078404468.0	IMG Annotation Pipeline v.5.0.20	Freshwater microbial communities from Lake Mendota, Wisconsin, United States - TYMEFLIES-ME30Jan2011DC-rr0531	30Jan2011DC
98	3300042447	Ga0453058	1262792	metaspades v. 3.14.1	568631.0	1063051.0	704121895.0	IMG Annotation Pipeline v.5.0.20	Freshwater microbial communities from Lake Mendota, Madison, Wisconsin, United States - TYMEFLIES-ME13Jun2016-rr0073	13Jun2016
99	3300042863	Ga0453101	1262878	metaspades v. 3.14.1	595032.0	1120527.0	752917520.0	IMG Annotation Pipeline v.5.0.20	Freshwater microbial communities from Lake Mendota, Madison, Wisconsin, United States - TYMEFLIES-ME25May2017-rr0291	25May2017
100	3300042486	Ga0453669	1263707	metaspades v. 3.14.1	742102.0	1461266.0	934252717.0	IMG Annotation Pipeline v.5.0.20	Freshwater microbial communities from Lake Mendota, Wisconsin, United States - TYMEFLIES-ME11Jul2008-rr0451	11Jul2008
101	3300042399	Ga0453985	1263581	metaspades v. 3.14.1	535185.0	1042972.0	662393461.0	IMG Annotation Pipeline v.5.0.20	Freshwater microbial communities from Lake Mendota, Wisconsin, United States - TYMEFLIES-CONTROL-GENDONOR pl4	ctrl
102	3300042398	Ga0453979	1263569	metaspades v. 3.14.1	540240.0	1062313.0	668253678.0	IMG Annotation Pipeline v.5.0.20	Freshwater microbial communities from Lake Mendota, Wisconsin, United States - TYMEFLIES-ME12Jul2011-rr0862	12Jul2011
103	3300036398	Ga0334988	1229707	metaspades v. 3.13.0	1780166.0	2830040.0	1483141025.0	IMG Annotation Pipeline v.5.0.3	Freshwater microbial communities from Lake Mendota, Madison, Wisconsin, United States - TYMEFLIES-ME18Aug2006D6-rr0029	18Aug2006
104	3300042522	Ga0453221	1263273	metaspades v. 3.14.1	662472.0	1184230.0	749957131.0	IMG Annotation Pipeline v.5.0.20	Freshwater microbial communities from Lake Mendota, Madison, Wisconsin, United States - TYMEFLIES-ME06Jul2018-rr0662	06Jul2018
105	3300042465	Ga0453065	1262806	metaspades v. 3.14.1	469837.0	1160630.0	713835298.0	IMG Annotation Pipeline v.5.0.20	Freshwater microbial communities from Lake Mendota, Madison, Wisconsin, United States - TYMEFLIES-ME21May2001-rd0113	21May2001
106	3300042476	Ga0453896	1263403	metaspades v. 3.14.1	708132.0	1277845.0	781797078.0	IMG Annotation Pipeline v.5.0.20	Freshwater microbial communities from Lake Mendota, Wisconsin, United States - TYMEFLIES-ME27Sep2007-rr0701	27Sep2007
107	3300042331	Ga0453925	1263461	metaspades v. 3.14.1	579828.0	1052100.0	659589128.0	IMG Annotation Pipeline v.5.0.20	Freshwater microbial communities from Lake Mendota, Wisconsin, United States - TYMEFLIES-ME19Jul2018-rd0755	19Jul2018
108	3300034094	Ga0335014	1229759	metaspades v. 3.13.0	1400756.0	1943677.0	960513897.0	IMG Annotation Pipeline v.5.0.0	Freshwater microbial communities from Lake Mendota, Madison, Wisconsin, United States - TYMEFLIES-ME11Sep2000-rr0077	11Sep2000
109	3300042406	Ga0453670	1263709	metaspades v. 3.14.1	782197.0	1565041.0	1006849475.0	IMG Annotation Pipeline v.5.0.20	Freshwater microbial communities from Lake Mendota, Wisconsin, United States - TYMEFLIES-ME24Oct2000-rr0462	24Oct2000
110	3300042484	Ga0453661	1263691	metaspades v. 3.14.1	736128.0	1444086.0	908382824.0	IMG Annotation Pipeline v.5.0.20	Freshwater microbial communities from Lake Mendota, Wisconsin, United States - TYMEFLIES-ME25Jun2008-rd0189	25Jun2008
111	3300035666	Ga0335009	1229749	metaspades v. 3.13.0	2663660.0	3836976.0	2015713705.0	IMG Annotation Pipeline v.5.0.3	Freshwater microbial communities from Lake Mendota, Madison, Wisconsin, United States - TYMEFLIES-ME13Sep2015-rr0068	13Sep2015
112	3300034272	Ga0335049	1229829	metaspades v. 3.13.0	2443341.0	3351838.0	1696202923.0	IMG Annotation Pipeline v.5.0.1	Freshwater microbial communities from Lake Mendota, Madison, Wisconsin, United States - TYMEFLIES-ME18Jul2017-rr0156	18Jul2017
113	3300042401	Ga0453662	1263693	metaspades v. 3.14.1	813031.0	1495397.0	929751782.0	IMG Annotation Pipeline v.5.0.20	Freshwater microbial communities from Lake Mendota, Wisconsin, United States - TYMEFLIES-ME10May2008-rd0212	10May2008
114	3300042375	Ga0453903	1263417	metaspades v. 3.14.1	714643.0	1271759.0	811591787.0	IMG Annotation Pipeline v.5.0.20	Freshwater microbial communities from Lake Mendota, Wisconsin, United States - TYMEFLIES-ME25Apr2018-rr0710	25Apr2018
115	3300042452	Ga0453071	1262818	metaspades v. 3.14.1	483890.0	993379.0	668330149.0	IMG Annotation Pipeline v.5.0.20	Freshwater microbial communities from Lake Mendota, Madison, Wisconsin, United States - TYMEFLIES-ME30Aug2010-rd0164	30Aug2010
116	3300042462	Ga0453056	1262788	metaspades v. 3.14.1	491557.0	955506.0	606021047.0	IMG Annotation Pipeline v.5.0.20	Freshwater microbial communities from Lake Mendota, Madison, Wisconsin, United States - TYMEFLIES-ME15Oct2003-rd0039	15Oct2003
117	3300042316	Ga0453209	1263249	metaspades v. 3.14.1	616132.0	1015315.0	637053165.0	IMG Annotation Pipeline v.5.0.20	Freshwater microbial communities from Lake Mendota, Madison, Wisconsin, United States - TYMEFLIES-ME09Feb2013s1D0-rr0630	09Feb2013
118	3300042392	Ga0453980	1263571	metaspades v. 3.14.1	427378.0	868333.0	531012320.0	IMG Annotation Pipeline v.5.0.20	Freshwater microbial communities from Lake Mendota, Wisconsin, United States - TYMEFLIES-ME03Jul2013-rr0864	03Jul2013
119	3300042364	Ga0453946	1263503	metaspades v. 3.14.1	624442.0	1169636.0	753484903.0	IMG Annotation Pipeline v.5.0.20	Freshwater microbial communities from Lake Mendota, Wisconsin, United States - TYMEFLIES-ME19Sep2015-rr0798	19Sep2015
120	3300042376	Ga0453936	1263483	metaspades v. 3.14.1	770510.0	1448441.0	915436625.0	IMG Annotation Pipeline v.5.0.20	Freshwater microbial communities from Lake Mendota, Wisconsin, United States - TYMEFLIES-ME01Aug2017-rr0783	01Aug2017
121	3300042432	Ga0453185	1263201	metaspades v. 3.14.1	344893.0	652492.0	406348698.0	IMG Annotation Pipeline v.5.0.20	Freshwater microbial communities from Lake Mendota, Madison, Wisconsin, United States - TYMEFLIES-ME17Jun2002-rr0500	17Jun2002
122	3300035212	Ga0335008	1229747	metaspades v. 3.13.0	1853152.0	2548392.0	1298588008.0	IMG Annotation Pipeline v.5.0.3	Freshwater microbial communities from Lake Mendota, Madison, Wisconsin, United States - TYMEFLIES-ME28May2014-rr0066	28May2014
123	3300034050	Ga0335023	1229777	metaspades v. 3.13.0	2093442.0	2615721.0	1321475253.0	IMG Annotation Pipeline v.5.0.0	Freshwater microbial communities from Lake Mendota, Madison, Wisconsin, United States - TYMEFLIES-ME07May2013-rr0095	07May2013
124	3300042333	Ga0453927	1263465	metaspades v. 3.14.1	451297.0	812309.0	507919685.0	IMG Annotation Pipeline v.5.0.20	Freshwater microbial communities from Lake Mendota, Wisconsin, United States - TYMEFLIES-ME30Apr2013-rr0766	30Apr2013
125	3300042540	Ga0453068	1262812	metaspades v. 3.14.1	644488.0	1331354.0	898113853.0	IMG Annotation Pipeline v.5.0.20	Freshwater microbial communities from Lake Mendota, Madison, Wisconsin, United States - TYMEFLIES-ME26Sep2010-rd0137	26Sep2010
126	3300042895	Ga0453673	1263715	metaspades v. 3.14.1	600199.0	1130484.0	748784454.0	IMG Annotation Pipeline v.5.0.20	Freshwater microbial communities from Lake Mendota, Wisconsin, United States - TYMEFLIES-ME18May2016-rr0561	18May2016
127	3300042560	Ga0453219	1263269	metaspades v. 3.14.1	820484.0	1623975.0	1042026134.0	IMG Annotation Pipeline v.5.0.20	Freshwater microbial communities from Lake Mendota, Madison, Wisconsin, United States - TYMEFLIES-ME16Sep2013-rr0656	16Sep2013
128	3300042460	Ga0453165	1263161	metaspades v. 3.14.1	581313.0	1170203.0	758174263.0	IMG Annotation Pipeline v.5.0.20	Freshwater microbial communities from Lake Mendota, Madison, Wisconsin, United States - TYMEFLIES-ME21May2013-rr0439	21May2013
129	3300042387	Ga0453975	1263561	metaspades v. 3.14.1	578991.0	1194681.0	760531146.0	IMG Annotation Pipeline v.5.0.20	Freshwater microbial communities from Lake Mendota, Wisconsin, United States - TYMEFLIES-ME01Aug2006D12-rr0857	01Aug2006
130	3300042431	Ga0453183	1263197	metaspades v. 3.14.1	344893.0	652492.0	406348698.0	IMG Annotation Pipeline v.5.0.20	Freshwater microbial communities from Lake Mendota, Madison, Wisconsin, United States - TYMEFLIES-ME25Jun2015-rr0489	25Jun2015
131	3300042482	Ga0453657	1263677	metaspades v. 3.14.1	579694.0	1125286.0	718432355.0	IMG Annotation Pipeline v.5.0.20	Freshwater microbial communities from Lake Mendota, Wisconsin, United States - TYMEFLIES-ME03Dec2010-rr0033	03Dec2010
132	3300042320	Ga0453899	1263409	metaspades v. 3.14.1	583051.0	1101386.0	678484567.0	IMG Annotation Pipeline v.5.0.20	Freshwater microbial communities from Lake Mendota, Wisconsin, United States - TYMEFLIES-ME26Aug2014-rr0704	26Aug2014
133	3300042485	Ga0453667	1263703	metaspades v. 3.14.1	744340.0	1539522.0	1007134793.0	IMG Annotation Pipeline v.5.0.20	Freshwater microbial communities from Lake Mendota, Wisconsin, United States - TYMEFLIES-ME11Feb2005S-rr0421	11Feb2005S
134	3300035689	Ga0334999	1229729	metaspades v. 3.13.0	1748787.0	2423989.0	1284869530.0	IMG Annotation Pipeline v.5.0.3	Freshwater microbial communities from Lake Mendota, Madison, Wisconsin, United States - TYMEFLIES-ME26Sep2015-rr0052	26Sep2015
135	3300042459	Ga0453908	1263427	metaspades v. 3.14.1	484902.0	843676.0	501326461.0	IMG Annotation Pipeline v.5.0.20	Freshwater microbial communities from Lake Mendota, Wisconsin, United States - TYMEFLIES-ME27Jun2006D10-rr0719	27Jun2006
136	3300042475	Ga0453895	1263401	metaspades v. 3.14.1	643708.0	1284186.0	755839508.0	IMG Annotation Pipeline v.5.0.20	Freshwater microbial communities from Lake Mendota, Wisconsin, United States - TYMEFLIES-ME15Aug2013-rr0699	15Aug2013
137	3300042870	Ga0453664	1263697	metaspades v. 3.14.1	687297.0	1435957.0	946308483.0	IMG Annotation Pipeline v.5.0.20	Freshwater microbial communities from Lake Mendota, Wisconsin, United States - TYMEFLIES-ME17May2012-rr0306	17May2012
138	3300042341	Ga0453906	1263423	metaspades v. 3.14.1	560525.0	1019923.0	617824209.0	IMG Annotation Pipeline v.5.0.20	Freshwater microbial communities from Lake Mendota, Wisconsin, United States - TYMEFLIES-ME21Jun2018-rr0716	21Jun2018
139	3300042288	Ga0453147	1263125	metaspades v. 3.14.1	962143.0	1822572.0	1190017130.0	IMG Annotation Pipeline v.5.0.20	Freshwater microbial communities from Lake Mendota, Madison, Wisconsin, United States - TYMEFLIES-ME03Aug2015-rr0395	03Aug2015
140	3300034093	Ga0335012	1229755	metaspades v. 3.13.0	1759632.0	2378431.0	1169133066.0	IMG Annotation Pipeline v.5.0.0	Freshwater microbial communities from Lake Mendota, Madison, Wisconsin, United States - TYMEFLIES-ME08Jun2014-rr0072	08Jun2014
141	3300042879	Ga0453092	1262860	metaspades v. 3.14.1	804896.0	1691337.0	1089059822.0	IMG Annotation Pipeline v.5.0.20	Freshwater microbial communities from Lake Mendota, Madison, Wisconsin, United States - TYMEFLIES-ME28Aug2001-rr0261	28Aug2001
142	3300036406	Ga0335032	1229795	metaspades v. 3.13.0	2232440.0	2981885.0	1523275016.0	IMG Annotation Pipeline v.5.0.3	Freshwater microbial communities from Lake Mendota, Madison, Wisconsin, United States - TYMEFLIES-ME28Jul2015-rr0122	28Jul2015
143	3300042355	Ga0453942	1263495	metaspades v. 3.14.1	691061.0	1295648.0	812815552.0	IMG Annotation Pipeline v.5.0.20	Freshwater microbial communities from Lake Mendota, Wisconsin, United States - TYMEFLIES-ME25Aug2018-rr0790	25Aug2018
144	3300042311	Ga0453181	1263193	metaspades v. 3.14.1	647229.0	1263506.0	845515166.0	IMG Annotation Pipeline v.5.0.20	Freshwater microbial communities from Lake Mendota, Madison, Wisconsin, United States - TYMEFLIES-ME17Jun2017-rr0471	17Jun2017
145	3300042433	Ga0453913	1263437	metaspades v. 3.14.1	312152.0	603285.0	379894420.0	IMG Annotation Pipeline v.5.0.20	Freshwater microbial communities from Lake Mendota, Wisconsin, United States - TYMEFLIES-ME12Oct2004-rr0730	12Oct2004
146	3300035190	Ga0335006	1229743	metaspades v. 3.13.0	1509483.0	1986268.0	989215651.0	IMG Annotation Pipeline v.5.0.3	Freshwater microbial communities from Lake Mendota, Madison, Wisconsin, United States - TYMEFLIES-ME03Nov2015-rr0059	03Nov2015
147	3300042470	Ga0453184	1263199	metaspades v. 3.14.1	1043561.0	2056389.0	1384678840.0	IMG Annotation Pipeline v.5.0.20	Freshwater microbial communities from Lake Mendota, Madison, Wisconsin, United States - TYMEFLIES-ME22Aug2015-rr0493	22Aug2015
148	3300042325	Ga0453911	1263433	metaspades v. 3.14.1	757345.0	1296550.0	821053249.0	IMG Annotation Pipeline v.5.0.20	Freshwater microbial communities from Lake Mendota, Wisconsin, United States - TYMEFLIES-ME02Feb2013s1D0-rr0726	02Feb2013s1D0
149	3300042518	Ga0453212	1263255	metaspades v. 3.14.1	992415.0	1847699.0	1217860781.0	IMG Annotation Pipeline v.5.0.20	Freshwater microbial communities from Lake Mendota, Madison, Wisconsin, United States - TYMEFLIES-ME24Aug2017-rr0637	24Aug2017
150	3300042389	Ga0453970	1263551	metaspades v. 3.14.1	788403.0	1483303.0	928808861.0	IMG Annotation Pipeline v.5.0.20	Freshwater microbial communities from Lake Mendota, Wisconsin, United States - TYMEFLIES-ME07Aug2008-rr0847	07Aug2008
151	3300042302	Ga0453172	1263175	metaspades v. 3.14.1	774192.0	1187820.0	810050458.0	IMG Annotation Pipeline v.5.0.20	Freshwater microbial communities from Lake Mendota, Madison, Wisconsin, United States - TYMEFLIES-ME23May2017-rr0456	23May2017
152	3300042294	Ga0453157	1263145	metaspades v. 3.14.1	742027.0	1561252.0	995022967.0	IMG Annotation Pipeline v.5.0.20	Freshwater microbial communities from Lake Mendota, Madison, Wisconsin, United States - TYMEFLIES-ME24Aug2012-rr0417	24Aug2012
153	3300042301	Ga0453171	1263173	metaspades v. 3.14.1	700126.0	1465880.0	903989277.0	IMG Annotation Pipeline v.5.0.20	Freshwater microbial communities from Lake Mendota, Madison, Wisconsin, United States - TYMEFLIES-ME29Jun2006D9-rr0454	29Jun2006
154	3300042393	Ga0453981	1263573	metaspades v. 3.14.1	666650.0	1079993.0	686387365.0	IMG Annotation Pipeline v.5.0.20	Freshwater microbial communities from Lake Mendota, Wisconsin, United States - TYMEFLIES-ME22Apr2016-rr0865	22Apr2016
155	3300035663	Ga0335062	1229855	metaspades v. 3.13.0	1893578.0	2707173.0	1425084240.0	IMG Annotation Pipeline v.5.0.3	Freshwater microbial communities from Lake Mendota, Madison, Wisconsin, United States - TYMEFLIES-ME01Sep2015-rr0184	01Sep2015
156	3300035188	Ga0335059	1229849	metaspades v. 3.13.0	2001078.0	2785915.0	1409135895.0	IMG Annotation Pipeline v.5.0.3	Freshwater microbial communities from Lake Mendota, Madison, Wisconsin, United States - TYMEFLIES-ME21Sep2012-rr0179	21Sep2012
157	3300042869	Ga0453143	1262962	metaspades v. 3.14.1	547463.0	1039339.0	702190595.0	IMG Annotation Pipeline v.5.0.20	Freshwater microbial communities from Lake Mendota, Madison, Wisconsin, United States - TYMEFLIES-ME04Jun2015-rr0390	04Jun2015
158	3300042546	Ga0453234	1263299	metaspades v. 3.14.1	650341.0	1187885.0	740294442.0	IMG Annotation Pipeline v.5.0.20	Freshwater microbial communities from Lake Mendota, Madison, Wisconsin, United States - TYMEFLIES-ME27Sep2009-rr0688	27Sep2009
159	3300042883	Ga0453130	1262936	metaspades v. 3.14.1	805442.0	1660537.0	1098598960.0	IMG Annotation Pipeline v.5.0.20	Freshwater microbial communities from Lake Mendota, Madison, Wisconsin, United States - TYMEFLIES-ME11Apr2005-rr0354	11Apr2005
160	3300042449	Ga0453067	1262810	metaspades v. 3.14.1	487333.0	1043725.0	686668191.0	IMG Annotation Pipeline v.5.0.20	Freshwater microbial communities from Lake Mendota, Madison, Wisconsin, United States - TYMEFLIES-ME05Nov2012-rr0128	05Nov2012
161	3300042309	Ga0453170	1263171	metaspades v. 3.14.1	1013045.0	2010301.0	1291298672.0	IMG Annotation Pipeline v.5.0.20	Freshwater microbial communities from Lake Mendota, Madison, Wisconsin, United States - TYMEFLIES-ME30Jul2001D7-rr0452	30Jul2001
162	3300042542	Ga0453075	1262826	metaspades v. 3.14.1	638942.0	1379551.0	864356632.0	IMG Annotation Pipeline v.5.0.20	Freshwater microbial communities from Lake Mendota, Madison, Wisconsin, United States - TYMEFLIES-ME08Sep2003-rd0175	08Sep2003
163	3300034012	Ga0334986	1229703	metaspades v. 3.13.0	1520644.0	2256311.0	1171815873.0	IMG Annotation Pipeline v.5.0.0	Freshwater microbial communities from Lake Mendota, Madison, Wisconsin, United States - TYMEFLIES-ME18Aug2017-rr0027	18Aug2017
164	3300034200	Ga0335065	1229861	metaspades v. 3.13.0	2346028.0	3232430.0	1584988941.0	IMG Annotation Pipeline v.5.0.1	Freshwater microbial communities from Lake Mendota, Madison, Wisconsin, United States - TYMEFLIES-ME18Jul2013-rr0190	18Jul2013
165	3300042351	Ga0453931	1263473	metaspades v. 3.14.1	583777.0	1044781.0	652794148.0	IMG Annotation Pipeline v.5.0.20	Freshwater microbial communities from Lake Mendota, Wisconsin, United States - TYMEFLIES-ME21Jun2016-rr0774	21Jun2016
166	3300042383	Ga0453968	1263547	metaspades v. 3.14.1	730911.0	1370220.0	858439222.0	IMG Annotation Pipeline v.5.0.20	Freshwater microbial communities from Lake Mendota, Wisconsin, United States - TYMEFLIES-ME25Jul2011-rr0845	25Jul2011
167	3300042469	Ga0453182	1263195	metaspades v. 3.14.1	864092.0	1466005.0	939055527.0	IMG Annotation Pipeline v.5.0.20	Freshwater microbial communities from Lake Mendota, Madison, Wisconsin, United States - TYMEFLIES-ME19Nov2010DC-rr0474	19Nov2010DC
168	3300042555	Ga0453207	1263245	metaspades v. 3.14.1	745467.0	1469812.0	937871198.0	IMG Annotation Pipeline v.5.0.20	Freshwater microbial communities from Lake Mendota, Madison, Wisconsin, United States - TYMEFLIES-ME03Jul2015-rr0628	03Jul2015
169	3300042444	Ga0453061	1262798	metaspades v. 3.14.1	447027.0	900929.0	608558470.0	IMG Annotation Pipeline v.5.0.20	Freshwater microbial communities from Lake Mendota, Madison, Wisconsin, United States - TYMEFLIES-ME06Jul2010-rd0096	06Jul2010
170	3300042539	Ga0453060	1262796	metaspades v. 3.14.1	778197.0	1575838.0	1054835384.0	IMG Annotation Pipeline v.5.0.20	Freshwater microbial communities from Lake Mendota, Madison, Wisconsin, United States - TYMEFLIES-ME15Sep2008D10-rr0084	15Sep2008
171	3300042323	Ga0453909	1263429	metaspades v. 3.14.1	589788.0	1081950.0	661895845.0	IMG Annotation Pipeline v.5.0.20	Freshwater microbial communities from Lake Mendota, Wisconsin, United States - TYMEFLIES-ME27Jun2017-rr0720	27Jun2017
172	3300042349	Ga0453943	1263497	metaspades v. 3.14.1	510041.0	943889.0	594904681.0	IMG Annotation Pipeline v.5.0.20	Freshwater microbial communities from Lake Mendota, Wisconsin, United States - TYMEFLIES-ME09Jul2018-rr0792	09Jul2018
173	3300042293	Ga0453149	1263129	metaspades v. 3.14.1	641166.0	1118178.0	730560648.0	IMG Annotation Pipeline v.5.0.20	Freshwater microbial communities from Lake Mendota, Madison, Wisconsin, United States - TYMEFLIES-ME02Apr2012-rr0403	02Apr2012
174	3300035187	Ga0335047	1229825	metaspades v. 3.13.0	2370043.0	3401165.0	1694124215.0	IMG Annotation Pipeline v.5.0.3	Freshwater microbial communities from Lake Mendota, Madison, Wisconsin, United States - TYMEFLIES-ME07Sep2014-rr0145	07Sep2014
175	3300042477	Ga0453897	1263405	metaspades v. 3.14.1	602479.0	1102364.0	687769134.0	IMG Annotation Pipeline v.5.0.20	Freshwater microbial communities from Lake Mendota, Wisconsin, United States - TYMEFLIES-ME25Aug2016-rr0702	25Aug2016
176	3300042479	Ga0453900	1263411	metaspades v. 3.14.1	584029.0	1075527.0	674388060.0	IMG Annotation Pipeline v.5.0.20	Freshwater microbial communities from Lake Mendota, Wisconsin, United States - TYMEFLIES-ME01Mar2019-rr0705	01Mar2019
177	3300042391	Ga0453978	1263567	metaspades v. 3.14.1	515117.0	1027507.0	645097257.0	IMG Annotation Pipeline v.5.0.20	Freshwater microbial communities from Lake Mendota, Wisconsin, United States - TYMEFLIES-ME25May2005-rr0861	25May2005
178	3300034110	Ga0335055	1229841	metaspades v. 3.13.0	1350775.0	1899760.0	895718765.0	IMG Annotation Pipeline v.5.0.0	Freshwater microbial communities from Lake Mendota, Madison, Wisconsin, United States - TYMEFLIES-ME01Jun2009D10-rr0171	01Jun2009
179	3300042561	Ga0453226	1263283	metaspades v. 3.14.1	1099354.0	2118984.0	1402654571.0	IMG Annotation Pipeline v.5.0.20	Freshwater microbial communities from Lake Mendota, Madison, Wisconsin, United States - TYMEFLIES-ME14Sep2018-rr0672	14Sep2018
180	3300042307	Ga0453154	1263139	metaspades v. 3.14.1	754969.0	1356151.0	893194210.0	IMG Annotation Pipeline v.5.0.20	Freshwater microbial communities from Lake Mendota, Madison, Wisconsin, United States - TYMEFLIES-ME08Jun2016-rr0412	08Jun2016
181	3300042380	Ga0453965	1263541	metaspades v. 3.14.1	797997.0	1455598.0	923626691.0	IMG Annotation Pipeline v.5.0.20	Freshwater microbial communities from Lake Mendota, Wisconsin, United States - TYMEFLIES-ME31Aug2018-rr0841	31Aug2018
182	3300034105	Ga0335035	1229801	metaspades v. 3.13.0	1831973.0	2541259.0	1330827790.0	IMG Annotation Pipeline v.5.0.0	Freshwater microbial communities from Lake Mendota, Madison, Wisconsin, United States - TYMEFLIES-ME15May2014-rr0127	15May2014
183	3300042287	Ga0453146	1263123	metaspades v. 3.14.1	643938.0	1156341.0	760601949.0	IMG Annotation Pipeline v.5.0.20	Freshwater microbial communities from Lake Mendota, Madison, Wisconsin, United States - TYMEFLIES-ME12May2009D11-rr0394	12May2009
184	3300034279	Ga0335052	1229835	metaspades v. 3.13.0	1731460.0	2495039.0	1222831704.0	IMG Annotation Pipeline v.5.0.1	Freshwater microbial communities from Lake Mendota, Madison, Wisconsin, United States - TYMEFLIES-ME17Jul2014-rr0163	17Jul2014
185	3300042348	Ga0453938	1263487	metaspades v. 3.14.1	676892.0	1264560.0	778436923.0	IMG Annotation Pipeline v.5.0.20	Freshwater microbial communities from Lake Mendota, Wisconsin, United States - TYMEFLIES-ME20Jul2014-rr0787	20Jul2014
186	3300042308	Ga0453162	1263155	metaspades v. 3.14.1	985905.0	1760168.0	1119056398.0	IMG Annotation Pipeline v.5.0.20	Freshwater microbial communities from Lake Mendota, Madison, Wisconsin, United States - TYMEFLIES-ME14Nov2009-rr0433	14Nov2009
187	3300034062	Ga0334995	1229721	metaspades v. 3.13.0	2051378.0	3202746.0	1612511863.0	IMG Annotation Pipeline v.5.0.0	Freshwater microbial communities from Lake Mendota, Madison, Wisconsin, United States - TYMEFLIES-ME27Jul2012-rr0045	27Jul2012
188	3300042468	Ga0453179	1263189	metaspades v. 3.14.1	899506.0	1664787.0	1071650708.0	IMG Annotation Pipeline v.5.0.20	Freshwater microbial communities from Lake Mendota, Madison, Wisconsin, United States - TYMEFLIES-ME05Aug2015-rr0469	05Aug2015
189	3300042358	Ga0453948	1263507	metaspades v. 3.14.1	231128.0	373026.0	224358831.0	IMG Annotation Pipeline v.5.0.20	Freshwater microbial communities from Lake Mendota, Wisconsin, United States - TYMEFLIES-ME23Apr2001-rr0804	23Apr2001
190	3300034357	Ga0335064	1229859	metaspades v. 3.13.0	2495384.0	2942319.0	1589300795.0	IMG Annotation Pipeline v.5.0.1	Freshwater microbial communities from Lake Mendota, Madison, Wisconsin, United States - TYMEFLIES-ME12May2017-rr0187	12May2017
191	3300034108	Ga0335050	1229831	metaspades v. 3.13.0	1316368.0	1937828.0	1011832242.0	IMG Annotation Pipeline v.5.0.0	Freshwater microbial communities from Lake Mendota, Madison, Wisconsin, United States - TYMEFLIES-ME24Jun2014-rr0157	24Jun2014
192	3300042473	Ga0453233	1263297	metaspades v. 3.14.1	484371.0	957973.0	611552950.0	IMG Annotation Pipeline v.5.0.20	Freshwater microbial communities from Lake Mendota, Madison, Wisconsin, United States - TYMEFLIES-ME29May2018-rd0687	29May2018
193	3300034013	Ga0334991	1229713	metaspades v. 3.13.0	1109765.0	1630824.0	862274915.0	IMG Annotation Pipeline v.5.0.0	Freshwater microbial communities from Lake Mendota, Madison, Wisconsin, United States - TYMEFLIES-ME07Jun2018-rr0034	07Jun2018
194	3300034111	Ga0335063	1229857	metaspades v. 3.13.0	1615829.0	2288559.0	1153633209.0	IMG Annotation Pipeline v.5.0.0	Freshwater microbial communities from Lake Mendota, Madison, Wisconsin, United States - TYMEFLIES-ME03Oct2011-rr0186	03Oct2011
195	3300042434	Ga0453894	1263399	metaspades v. 3.14.1	709307.0	1364337.0	876123347.0	IMG Annotation Pipeline v.5.0.20	Freshwater microbial communities from Lake Mendota, Wisconsin, United States - TYMEFLIES-ME17Sep2014-rr0696	17Sep2014
196	3300042887	Ga0453665	1263699	metaspades v. 3.14.1	888380.0	1887767.0	1239980151.0	IMG Annotation Pipeline v.5.0.20	Freshwater microbial communities from Lake Mendota, Wisconsin, United States - TYMEFLIES-ME26Nov2001-rr0332	26Nov2001
197	3300042866	Ga0453128	1262932	metaspades v. 3.14.1	991630.0	2031031.0	1360342683.0	IMG Annotation Pipeline v.5.0.20	Freshwater microbial communities from Lake Mendota, Madison, Wisconsin, United States - TYMEFLIES-ME01Aug2013-rr0349	01Aug2013
198	3300033994	Ga0334996	1229723	metaspades v. 3.13.0	1308246.0	1992818.0	1017945274.0	IMG Annotation Pipeline v.5.0.0	Freshwater microbial communities from Lake Mendota, Madison, Wisconsin, United States - TYMEFLIES-ME25Jul2006D11-rr0046	25Jul2006
199	3300042303	Ga0453188	1263207	metaspades v. 3.14.1	572779.0	1122332.0	723248474.0	IMG Annotation Pipeline v.5.0.20	Freshwater microbial communities from Lake Mendota, Madison, Wisconsin, United States - TYMEFLIES-ME21Jun2010-rd0522	21Jun2010
200	3300036399	Ga0334993	1229717	metaspades v. 3.13.0	2454612.0	2886618.0	1564515442.0	IMG Annotation Pipeline v.5.0.3	Freshwater microbial communities from Lake Mendota, Madison, Wisconsin, United States - TYMEFLIES-ME30Jun2016-rr0036	30Jun2016
201	3300042881	Ga0453124	1262924	metaspades v. 3.14.1	993100.0	2109144.0	1375752933.0	IMG Annotation Pipeline v.5.0.20	Freshwater microbial communities from Lake Mendota, Madison, Wisconsin, United States - TYMEFLIES-ME06Aug2013-rr0339	06Aug2013
202	3300042543	Ga0453077	1262830	metaspades v. 3.14.1	679335.0	1427604.0	998479574.0	IMG Annotation Pipeline v.5.0.20	Freshwater microbial communities from Lake Mendota, Madison, Wisconsin, United States - TYMEFLIES-ME14Sep2010-rd0185	14Sep2010
203	3300042335	Ga0453152	1263135	metaspades v. 3.14.1	879991.0	1768869.0	1176883794.0	IMG Annotation Pipeline v.5.0.20	Freshwater microbial communities from Lake Mendota, Madison, Wisconsin, United States - TYMEFLIES-ME17Aug2000-rr0408	17Aug2000
204	3300042340	Ga0453917	1263445	metaspades v. 3.14.1	457112.0	820494.0	518534467.0	IMG Annotation Pipeline v.5.0.20	Freshwater microbial communities from Lake Mendota, Wisconsin, United States - TYMEFLIES-ME07Oct2016-rr0736	07Oct2016
205	3300042528	Ga0453971	1263553	metaspades v. 3.14.1	677744.0	1242229.0	772947396.0	IMG Annotation Pipeline v.5.0.20	Freshwater microbial communities from Lake Mendota, Wisconsin, United States - TYMEFLIES-ME09Aug2011-rr0849	09Aug2011
206	3300042549	Ga0454392	1263681	metaspades v. 3.14.1	678887.0	1517983.0	889857966.0	IMG Annotation Pipeline v.5.0.20	Freshwater microbial communities from Lake Mendota, Wisconsin, United States - TYMEFLIES-ME06Jun2000-rr0062	06Jun2000
207	3300034066	Ga0335019	1229769	metaspades v. 3.13.0	2392692.0	3216824.0	1587205059.0	IMG Annotation Pipeline v.5.0.0	Freshwater microbial communities from Lake Mendota, Madison, Wisconsin, United States - TYMEFLIES-ME11Jul2017-rr0087	11Jul2017
208	3300042317	Ga0453210	1263251	metaspades v. 3.14.1	698447.0	1366430.0	875596056.0	IMG Annotation Pipeline v.5.0.20	Freshwater microbial communities from Lake Mendota, Madison, Wisconsin, United States - TYMEFLIES-ME08Oct2002-rr0633	08Oct2002
209	3300042314	Ga0453203	1263237	metaspades v. 3.14.1	579610.0	1148325.0	746309336.0	IMG Annotation Pipeline v.5.0.20	Freshwater microbial communities from Lake Mendota, Madison, Wisconsin, United States - TYMEFLIES-ME23Jun2015-rr0611	23Jun2015
210	3300034116	Ga0335068	1231374	metaspades v. 3.13.0	1698196.0	2351729.0	1150832391.0	IMG Annotation Pipeline v.5.0.0	Freshwater microbial communities from Lake Mendota, Madison, Wisconsin, United States - TYMEFLIES-CONTROL-GENDONOR	ctrl
211	3300042865	Ga0453126	1262928	metaspades v. 3.14.1	772217.0	1581649.0	1083502255.0	IMG Annotation Pipeline v.5.0.20	Freshwater microbial communities from Lake Mendota, Madison, Wisconsin, United States - TYMEFLIES-ME07Nov2002-ww0341	07Nov2002
212	3300042882	Ga0453127	1262930	metaspades v. 3.14.1	573783.0	1167150.0	783152902.0	IMG Annotation Pipeline v.5.0.20	Freshwater microbial communities from Lake Mendota, Madison, Wisconsin, United States - TYMEFLIES-ME11Nov2016-rr0348	11Nov2016
213	3300042345	Ga0453930	1263471	metaspades v. 3.14.1	484902.0	910222.0	548217767.0	IMG Annotation Pipeline v.5.0.20	Freshwater microbial communities from Lake Mendota, Wisconsin, United States - TYMEFLIES-ME07Oct2009-rr0772	07Oct2009
214	3300042291	Ga0453151	1263133	metaspades v. 3.14.1	567775.0	1189930.0	796086534.0	IMG Annotation Pipeline v.5.0.20	Freshwater microbial communities from Lake Mendota, Madison, Wisconsin, United States - TYMEFLIES-ME19May2004-rr0407	19May2004
215	3300042360	Ga0453950	1263511	metaspades v. 3.14.1	335904.0	632784.0	392665022.0	IMG Annotation Pipeline v.5.0.20	Freshwater microbial communities from Lake Mendota, Wisconsin, United States - TYMEFLIES-ME28Jun2011-rr0810	28Jun2011
216	3300034020	Ga0335002	1229735	metaspades v. 3.13.0	1741374.0	2535405.0	1345020384.0	IMG Annotation Pipeline v.5.0.0	Freshwater microbial communities from Lake Mendota, Madison, Wisconsin, United States - TYMEFLIES-ME07Aug2015-rr0055	07Aug2015
217	3300034112	Ga0335066	1229863	metaspades v. 3.13.0	1804660.0	2614066.0	1309507796.0	IMG Annotation Pipeline v.5.0.0	Freshwater microbial communities from Lake Mendota, Madison, Wisconsin, United States - TYMEFLIES-ME27Aug2014-rr0191	27Aug2014
218	3300034118	Ga0335053	1229837	metaspades v. 3.13.0	2370369.0	3244261.0	1595953241.0	IMG Annotation Pipeline v.5.0.0	Freshwater microbial communities from Lake Mendota, Madison, Wisconsin, United States - TYMEFLIES-ME05Aug2017-rr0165	05Aug2017
219	3300042506	Ga0453191	1263213	metaspades v. 3.14.1	581657.0	1023159.0	630763439.0	IMG Annotation Pipeline v.5.0.20	Freshwater microbial communities from Lake Mendota, Madison, Wisconsin, United States - TYMEFLIES-ME19Mar2019-rf0549	19Mar2019
220	3300042361	Ga0453953	1263517	metaspades v. 3.14.1	429443.0	870263.0	561017754.0	IMG Annotation Pipeline v.5.0.20	Freshwater microbial communities from Lake Mendota, Wisconsin, United States - TYMEFLIES-ME20Jul2006D11-rr0817	20Jul2006
221	3300042896	Ga0453675	1263719	metaspades v. 3.14.1	865213.0	1479097.0	895788535.0	IMG Annotation Pipeline v.5.0.20	Freshwater microbial communities from Lake Mendota, Wisconsin, United States - TYMEFLIES-ME24Feb2009D2-rr0574	24Feb2009
222	3300042562	Ga0453062	1262800	metaspades v. 3.14.1	941702.0	1735814.0	1200383729.0	IMG Annotation Pipeline v.5.0.20	Freshwater microbial communities from Lake Mendota, Madison, Wisconsin, United States - TYMEFLIES-ME15Mar2012-rd0103	15Mar2012
223	3300042388	Ga0453962	1263535	metaspades v. 3.14.1	459613.0	834945.0	520848185.0	IMG Annotation Pipeline v.5.0.20	Freshwater microbial communities from Lake Mendota, Wisconsin, United States - TYMEFLIES-ME16Sep2016-rr0834	16Sep2016
224	3300042897	Ga0453677	1263723	metaspades v. 3.14.1	1055277.0	1803084.0	1160501689.0	IMG Annotation Pipeline v.5.0.20	Freshwater microbial communities from Lake Mendota, Wisconsin, United States - TYMEFLIES-ME13Feb2010-rr0856	13Feb2010
225	3300042289	Ga0453148	1263127	metaspades v. 3.14.1	1070201.0	2141661.0	1458776231.0	IMG Annotation Pipeline v.5.0.20	Freshwater microbial communities from Lake Mendota, Madison, Wisconsin, United States - TYMEFLIES-ME16Sep2015-rr0402	16Sep2015
226	3300042304	Ga0453195	1263221	metaspades v. 3.14.1	783348.0	1340445.0	928718742.0	IMG Annotation Pipeline v.5.0.20	Freshwater microbial communities from Lake Mendota, Madison, Wisconsin, United States - TYMEFLIES-ME12May2016-rr0562	12May2016
227	3300042305	Ga0453197	1263225	metaspades v. 3.14.1	753810.0	1503124.0	968847607.0	IMG Annotation Pipeline v.5.0.20	Freshwater microbial communities from Lake Mendota, Madison, Wisconsin, United States - TYMEFLIES-ME05Sep2008D10-rr0585	05Sep2008
228	3300042569	Ga0454390	1263675	metaspades v. 3.14.1	813500.0	1675810.0	1075626536.0	IMG Annotation Pipeline v.5.0.20	Freshwater microbial communities from Lake Mendota, Wisconsin, United States - TYMEFLIES-ME22Jun2006D9-rr0014	22Jun2006
229	3300042510	Ga0453237	1263305	metaspades v. 3.14.1	576193.0	1154529.0	753951823.0	IMG Annotation Pipeline v.5.0.20	Freshwater microbial communities from Lake Mendota, Madison, Wisconsin, United States - TYMEFLIES-CONTROL-GENDONOR pl3	ctrl
230	3300042523	Ga0453222	1263275	metaspades v. 3.14.1	679019.0	1250001.0	789521578.0	IMG Annotation Pipeline v.5.0.20	Freshwater microbial communities from Lake Mendota, Madison, Wisconsin, United States - TYMEFLIES-ME18Jun2009-rr0663	18Jun2009
231	3300042445	Ga0453054	1262784	metaspades v. 3.14.1	575496.0	1269599.0	838795897.0	IMG Annotation Pipeline v.5.0.20	Freshwater microbial communities from Lake Mendota, Madison, Wisconsin, United States - TYMEFLIES-ME04Jun2001-rd0012	04Jun2001
232	3300042354	Ga0453940	1263491	metaspades v. 3.14.1	361357.0	581491.0	373648033.0	IMG Annotation Pipeline v.5.0.20	Freshwater microbial communities from Lake Mendota, Wisconsin, United States - TYMEFLIES-ME01Jun2011-rr0788	01Jun2011
233	3300034168	Ga0335061	1229853	metaspades v. 3.13.0	1980529.0	2455718.0	1229026591.0	IMG Annotation Pipeline v.5.0.0	Freshwater microbial communities from Lake Mendota, Madison, Wisconsin, United States - TYMEFLIES-ME06Apr2016-rr0183	06Apr2016
234	3300042353	Ga0453939	1263489	metaspades v. 3.14.1	501422.0	888225.0	551825158.0	IMG Annotation Pipeline v.5.0.20	Freshwater microbial communities from Lake Mendota, Wisconsin, United States - TYMEFLIES-ME24Apr2019-rf0788	24Apr2019
235	3300042386	Ga0453974	1263559	metaspades v. 3.14.1	644661.0	1235264.0	777650599.0	IMG Annotation Pipeline v.5.0.20	Freshwater microbial communities from Lake Mendota, Wisconsin, United States - TYMEFLIES-ME31Oct2018-rr0855	31Oct2018
236	3300042347	Ga0453934	1263479	metaspades v. 3.14.1	544451.0	1037688.0	629931025.0	IMG Annotation Pipeline v.5.0.20	Freshwater microbial communities from Lake Mendota, Wisconsin, United States - TYMEFLIES-ME01Sep2006D11-rr0781	01Sep2006
237	3300042559	Ga0453217	1263265	metaspades v. 3.14.1	671202.0	1297321.0	811262139.0	IMG Annotation Pipeline v.5.0.20	Freshwater microbial communities from Lake Mendota, Madison, Wisconsin, United States - TYMEFLIES-ME28Jun2018-rr0647	28Jun2018
238	3300042864	Ga0453125	1262926	metaspades v. 3.14.1	580064.0	1189235.0	805192086.0	IMG Annotation Pipeline v.5.0.20	Freshwater microbial communities from Lake Mendota, Madison, Wisconsin, United States - TYMEFLIES-ME18Jun2017-rr0340	18Jun2017
239	3300042463	Ga0453057	1262790	metaspades v. 3.14.1	477961.0	973073.0	631554592.0	IMG Annotation Pipeline v.5.0.20	Freshwater microbial communities from Lake Mendota, Madison, Wisconsin, United States - TYMEFLIES-ME05Jul2006D10-rr0041	05Jul2006
240	3300042508	Ga0453194	1263219	metaspades v. 3.14.1	843431.0	1588345.0	1044979934.0	IMG Annotation Pipeline v.5.0.20	Freshwater microbial communities from Lake Mendota, Madison, Wisconsin, United States - TYMEFLIES-ME22Aug2016-rr0558	22Aug2016
241	3300042507	Ga0453192	1263215	metaspades v. 3.14.1	958809.0	1985459.0	1230209635.0	IMG Annotation Pipeline v.5.0.20	Freshwater microbial communities from Lake Mendota, Madison, Wisconsin, United States - TYMEFLIES-ME16Aug2005-rr0552	16Aug2005
242	3300042321	Ga0453905	1263421	metaspades v. 3.14.1	777410.0	1500784.0	938080681.0	IMG Annotation Pipeline v.5.0.20	Freshwater microbial communities from Lake Mendota, Wisconsin, United States - TYMEFLIES-ME06Aug2014-rr0714	06Aug2014
243	3300042336	Ga0453201	1263233	metaspades v. 3.14.1	564777.0	1116261.0	719665560.0	IMG Annotation Pipeline v.5.0.20	Freshwater microbial communities from Lake Mendota, Madison, Wisconsin, United States - TYMEFLIES-ME10Feb2009D2-rr0600	10Feb2009
244	3300042322	Ga0453907	1263425	metaspades v. 3.14.1	499888.0	868493.0	557677006.0	IMG Annotation Pipeline v.5.0.20	Freshwater microbial communities from Lake Mendota, Wisconsin, United States - TYMEFLIES-ME04May2005-rr0717	04May2005
245	3300035662	Ga0335018	1229767	metaspades v. 3.13.0	2134962.0	3164042.0	1638149717.0	IMG Annotation Pipeline v.5.0.3	Freshwater microbial communities from Lake Mendota, Madison, Wisconsin, United States - TYMEFLIES-ME28Aug2014-rr0085	28Aug2014
246	3300042515	Ga0453190	1263211	metaspades v. 3.14.1	852353.0	1661120.0	1064476711.0	IMG Annotation Pipeline v.5.0.20	Freshwater microbial communities from Lake Mendota, Madison, Wisconsin, United States - TYMEFLIES-ME01Aug2015-rr0543	01Aug2015
247	3300042519	Ga0453214	1263259	metaspades v. 3.14.1	869157.0	1716725.0	1104578549.0	IMG Annotation Pipeline v.5.0.20	Freshwater microbial communities from Lake Mendota, Madison, Wisconsin, United States - TYMEFLIES-ME20Jun2013-rr0643	20Jun2013
248	3300042483	Ga0453660	1263689	metaspades v. 3.14.1	535893.0	1088113.0	699117869.0	IMG Annotation Pipeline v.5.0.20	Freshwater microbial communities from Lake Mendota, Wisconsin, United States - TYMEFLIES-ME11May2000D8-rr0151	11May2000
249	3300033984	Ga0334989	1229709	metaspades v. 3.13.0	1633188.0	2110590.0	1100951868.0	IMG Annotation Pipeline v.5.0.0	Freshwater microbial communities from Lake Mendota, Madison, Wisconsin, United States - TYMEFLIES-ME13Mar2001-rr0030	13Mar2001
250	3300042526	Ga0453228	1263287	metaspades v. 3.14.1	879592.0	1436380.0	955411710.0	IMG Annotation Pipeline v.5.0.20	Freshwater microbial communities from Lake Mendota, Madison, Wisconsin, United States - TYMEFLIES-ME18May2011-rr0675	18May2011
251	3300035126	Ga0335057	1229845	metaspades v. 3.13.0	1995393.0	2767437.0	1315885137.0	IMG Annotation Pipeline v.5.0.3	Freshwater microbial communities from Lake Mendota, Madison, Wisconsin, United States - TYMEFLIES-ME22Aug2011-rr0173	22Aug2011
252	3300042525	Ga0453225	1263281	metaspades v. 3.14.1	801802.0	1454170.0	969544225.0	IMG Annotation Pipeline v.5.0.20	Freshwater microbial communities from Lake Mendota, Madison, Wisconsin, United States - TYMEFLIES-ME04Oct2015-rr0670	04Oct2015
253	3300034101	Ga0335027	1229785	metaspades v. 3.13.0	2301353.0	3430187.0	1704263955.0	IMG Annotation Pipeline v.5.0.0	Freshwater microbial communities from Lake Mendota, Madison, Wisconsin, United States - TYMEFLIES-ME19Sep2005-rr0107	19Sep2005
254	3300042446	Ga0454391	1263679	metaspades v. 3.14.1	734993.0	1426820.0	955647248.0	IMG Annotation Pipeline v.5.0.20	Freshwater microbial communities from Lake Mendota, Wisconsin, United States - TYMEFLIES-ME02Jun2017-rr0042	02Jun2017
255	3300042464	Ga0453064	1262804	metaspades v. 3.14.1	521628.0	1048434.0	705362228.0	IMG Annotation Pipeline v.5.0.20	Freshwater microbial communities from Lake Mendota, Madison, Wisconsin, United States - TYMEFLIES-ME17Jul2002-ww0112	17Jul2002
256	3300042385	Ga0453973	1263557	metaspades v. 3.14.1	510563.0	979588.0	626481147.0	IMG Annotation Pipeline v.5.0.20	Freshwater microbial communities from Lake Mendota, Wisconsin, United States - TYMEFLIES-ME10Jun2014-rr0854	10Jun2014
257	3300042467	Ga0453176	1263183	metaspades v. 3.14.1	948854.0	1821487.0	1145502293.0	IMG Annotation Pipeline v.5.0.20	Freshwater microbial communities from Lake Mendota, Madison, Wisconsin, United States - TYMEFLIES-ME19Aug2014-rr0465	19Aug2014
258	3300034121	Ga0335058	1229847	metaspades v. 3.13.0	2267139.0	2904682.0	1462536162.0	IMG Annotation Pipeline v.5.0.0	Freshwater microbial communities from Lake Mendota, Madison, Wisconsin, United States - TYMEFLIES-ME19May2015-rr0174	19May2015
259	3300042296	Ga0453161	1263153	metaspades v. 3.14.1	546513.0	1074127.0	700231297.0	IMG Annotation Pipeline v.5.0.20	Freshwater microbial communities from Lake Mendota, Madison, Wisconsin, United States - TYMEFLIES-ME12Jun2015-rr0428	12Jun2015
260	3300035682	Ga0335046	1229823	metaspades v. 3.13.0	2033662.0	2740998.0	1454227882.0	IMG Annotation Pipeline v.5.0.3	Freshwater microbial communities from Lake Mendota, Madison, Wisconsin, United States - TYMEFLIES-ME02May2015-rr0144	02May2015
261	3300042545	Ga0453206	1263243	metaspades v. 3.14.1	578244.0	1087477.0	668538683.0	IMG Annotation Pipeline v.5.0.20	Freshwater microbial communities from Lake Mendota, Madison, Wisconsin, United States - TYMEFLIES-ME25Jun2004-rr0626	25Jun2004
262	3300042394	Ga0453982	1263575	metaspades v. 3.14.1	463305.0	839079.0	525601548.0	IMG Annotation Pipeline v.5.0.20	Freshwater microbial communities from Lake Mendota, Wisconsin, United States - TYMEFLIES-ME07May2009D12-rr0867	07May2009
263	3300042878	Ga0453079	1262834	metaspades v. 3.14.1	786911.0	1480790.0	1061274730.0	IMG Annotation Pipeline v.5.0.20	Freshwater microbial communities from Lake Mendota, Madison, Wisconsin, United States - TYMEFLIES-ME06May2016-rr0199	06May2016
264	3300042471	Ga0453186	1263203	metaspades v. 3.14.1	944800.0	1847219.0	1210855297.0	IMG Annotation Pipeline v.5.0.20	Freshwater microbial communities from Lake Mendota, Madison, Wisconsin, United States - TYMEFLIES-ME28Sep2016-rr0502	28Sep2016
265	3300042326	Ga0453912	1263435	metaspades v. 3.14.1	574881.0	1081551.0	653268050.0	IMG Annotation Pipeline v.5.0.20	Freshwater microbial communities from Lake Mendota, Wisconsin, United States - TYMEFLIES-ME01Aug2014-rr0728	01Aug2014
266	3300042563	Ga0453066	1262808	metaspades v. 3.14.1	715394.0	1521054.0	1009293947.0	IMG Annotation Pipeline v.5.0.20	Freshwater microbial communities from Lake Mendota, Madison, Wisconsin, United States - TYMEFLIES-ME24May2002-rr0118	24May2002
267	3300042511	Ga0453901	1263413	metaspades v. 3.14.1	570925.0	1062807.0	652880266.0	IMG Annotation Pipeline v.5.0.20	Freshwater microbial communities from Lake Mendota, Wisconsin, United States - TYMEFLIES-ME23Apr2002-rr0706	23Apr2002
268	3300035438	Ga0335041	1229813	metaspades v. 3.13.0	1930801.0	2440893.0	1256255505.0	IMG Annotation Pipeline v.5.0.3	Freshwater microbial communities from Lake Mendota, Madison, Wisconsin, United States - TYMEFLIES-ME09May2015-rr0138	09May2015
269	3300042329	Ga0453923	1263457	metaspades v. 3.14.1	386906.0	682006.0	449277336.0	IMG Annotation Pipeline v.5.0.20	Freshwater microbial communities from Lake Mendota, Wisconsin, United States - TYMEFLIES-ME28May2013-rr0753	28May2013
270	3300042524	Ga0453223	1263277	metaspades v. 3.14.1	677314.0	1110711.0	691249712.0	IMG Annotation Pipeline v.5.0.20	Freshwater microbial communities from Lake Mendota, Madison, Wisconsin, United States - TYMEFLIES-ME24Mar2013s1D0-rr0664	24Mar2013s1D0
271	3300034356	Ga0335048	1229827	metaspades v. 3.13.0	1559875.0	2269403.0	1181981167.0	IMG Annotation Pipeline v.5.0.1	Freshwater microbial communities from Lake Mendota, Madison, Wisconsin, United States - TYMEFLIES-ME17Jun2014-rr0152	17Jun2014
272	3300042395	Ga0453983	1263577	metaspades v. 3.14.1	528588.0	984181.0	642755050.0	IMG Annotation Pipeline v.5.0.20	Freshwater microbial communities from Lake Mendota, Wisconsin, United States - TYMEFLIES-ME19Aug2015-rr0870	19Aug2015
273	3300042318	Ga0453211	1263253	metaspades v. 3.14.1	497772.0	971691.0	600550631.0	IMG Annotation Pipeline v.5.0.20	Freshwater microbial communities from Lake Mendota, Madison, Wisconsin, United States - TYMEFLIES-ME17Apr2002-rr0635	17Apr2002
274	3300042312	Ga0453193	1263217	metaspades v. 3.14.1	576312.0	1076073.0	679635125.0	IMG Annotation Pipeline v.5.0.20	Freshwater microbial communities from Lake Mendota, Madison, Wisconsin, United States - TYMEFLIES-ME12Oct2007-rr0556	12Oct2007
275	3300042556	Ga0453213	1263257	metaspades v. 3.14.1	1002188.0	2071119.0	1358871452.0	IMG Annotation Pipeline v.5.0.20	Freshwater microbial communities from Lake Mendota, Madison, Wisconsin, United States - TYMEFLIES-ME12Sep2002-rr0638	12Sep2002
276	3300042884	Ga0453134	1262944	metaspades v. 3.14.1	569120.0	1244023.0	869246949.0	IMG Annotation Pipeline v.5.0.20	Freshwater microbial communities from Lake Mendota, Madison, Wisconsin, United States - TYMEFLIES-ME27Jun2003-ww0363	27Jun2003
277	3300042466	Ga0453073	1262822	metaspades v. 3.14.1	464504.0	1018339.0	683180183.0	IMG Annotation Pipeline v.5.0.20	Freshwater microbial communities from Lake Mendota, Madison, Wisconsin, United States - TYMEFLIES-ME23Jun2016-rr0169	23Jun2016
278	3300042504	Ga0453187	1263205	metaspades v. 3.14.1	932002.0	1795892.0	1138774950.0	IMG Annotation Pipeline v.5.0.20	Freshwater microbial communities from Lake Mendota, Madison, Wisconsin, United States - TYMEFLIES-ME03Sep2014-rr0504	03Sep2014
279	3300042367	Ga0453952	1263515	metaspades v. 3.14.1	409400.0	712550.0	427113364.0	IMG Annotation Pipeline v.5.0.20	Freshwater microbial communities from Lake Mendota, Wisconsin, United States - TYMEFLIES-ME01Nov2011-rr0816	01Nov2011
280	3300042396	Ga0453984	1263579	metaspades v. 3.14.1	436637.0	794720.0	502515529.0	IMG Annotation Pipeline v.5.0.20	Freshwater microbial communities from Lake Mendota, Wisconsin, United States - TYMEFLIES-ME16Nov2016-rr0871	16Nov2016
281	3300042374	Ga0453174	1263179	metaspades v. 3.14.1	766519.0	1438575.0	942694523.0	IMG Annotation Pipeline v.5.0.20	Freshwater microbial communities from Lake Mendota, Madison, Wisconsin, United States - TYMEFLIES-ME06Jul2016-rr0461	06Jul2016
282	3300042330	Ga0453924	1263459	metaspades v. 3.14.1	367863.0	702925.0	459988156.0	IMG Annotation Pipeline v.5.0.20	Freshwater microbial communities from Lake Mendota, Wisconsin, United States - TYMEFLIES-ME16Jun2017-rr0754	16Jun2017
283	3300042300	Ga0453169	1263169	metaspades v. 3.14.1	751290.0	1399318.0	863755338.0	IMG Annotation Pipeline v.5.0.20	Freshwater microbial communities from Lake Mendota, Madison, Wisconsin, United States - TYMEFLIES-ME18Aug2014-rr0448	18Aug2014
284	3300042400	Ga0454393	1263683	metaspades v. 3.14.1	645064.0	1308361.0	860185224.0	IMG Annotation Pipeline v.5.0.20	Freshwater microbial communities from Lake Mendota, Wisconsin, United States - TYMEFLIES-ME08Nov2005-rr0067	08Nov2005
285	3300042502	Ga0453055	1262786	metaspades v. 3.14.1	617856.0	1345532.0	930385730.0	IMG Annotation Pipeline v.5.0.20	Freshwater microbial communities from Lake Mendota, Madison, Wisconsin, United States - TYMEFLIES-ME19Jun2014-rr0022	19Jun2014
286	3300042456	Ga0453964	1263539	metaspades v. 3.14.1	647539.0	1154889.0	703571158.0	IMG Annotation Pipeline v.5.0.20	Freshwater microbial communities from Lake Mendota, Wisconsin, United States - TYMEFLIES-ME19Jul2015-rr0838	19Jul2015
287	3300034023	Ga0335021	1229773	metaspades v. 3.13.0	1892265.0	2513793.0	1281978033.0	IMG Annotation Pipeline v.5.0.0	Freshwater microbial communities from Lake Mendota, Madison, Wisconsin, United States - TYMEFLIES-ME21Oct2016-rr0090	21Oct2016
288	3300042455	Ga0453178	1263187	metaspades v. 3.14.1	763368.0	1547154.0	1000752718.0	IMG Annotation Pipeline v.5.0.20	Freshwater microbial communities from Lake Mendota, Madison, Wisconsin, United States - TYMEFLIES-ME01Jul2015-rr0468	01Jul2015
289	3300034280	Ga0334997	1229725	metaspades v. 3.13.0	2727971.0	3400784.0	1753514027.0	IMG Annotation Pipeline v.5.0.1	Freshwater microbial communities from Lake Mendota, Madison, Wisconsin, United States - TYMEFLIES-ME10Aug2009-rr0048	10Aug2009
290	3300042862	Ga0453095	1262866	metaspades v. 3.14.1	451683.0	848654.0	578751262.0	IMG Annotation Pipeline v.5.0.20	Freshwater microbial communities from Lake Mendota, Madison, Wisconsin, United States - TYMEFLIES-ME13May2003-ww0265	13May2003
291	3300042673	Ga0453658	1263685	metaspades v. 3.14.1	614399.0	1240567.0	788044285.0	IMG Annotation Pipeline v.5.0.20	Freshwater microbial communities from Lake Mendota, Wisconsin, United States - TYMEFLIES-ME27Oct2003-rd0076	27Oct2003
292	3300042514	Ga0453074	1262824	metaspades v. 3.14.1	608285.0	1304092.0	888153337.0	IMG Annotation Pipeline v.5.0.20	Freshwater microbial communities from Lake Mendota, Madison, Wisconsin, United States - TYMEFLIES-ME07Jun2017-rr0170	07Jun2017
293	3300042695	Ga0453180	1263191	metaspades v. 3.14.1	937340.0	1770282.0	1120874723.0	IMG Annotation Pipeline v.5.0.20	Freshwater microbial communities from Lake Mendota, Madison, Wisconsin, United States - TYMEFLIES-ME07Jul2015-rr0470	07Jul2015
294	3300042544	Ga0453230	1263291	metaspades v. 3.14.1	701272.0	1401644.0	882541096.0	IMG Annotation Pipeline v.5.0.20	Freshwater microbial communities from Lake Mendota, Madison, Wisconsin, United States - TYMEFLIES-ME18Jun2018-rr0679	18Jun2018
295	3300042553	Ga0453202	1263235	metaspades v. 3.14.1	840542.0	1621989.0	1049786533.0	IMG Annotation Pipeline v.5.0.20	Freshwater microbial communities from Lake Mendota, Madison, Wisconsin, United States - TYMEFLIES-ME06Sep2013-rr0606	06Sep2013
296	3300034119	Ga0335054	1229839	metaspades v. 3.13.0	2176736.0	2905552.0	1415069745.0	IMG Annotation Pipeline v.5.0.0	Freshwater microbial communities from Lake Mendota, Madison, Wisconsin, United States - TYMEFLIES-ME21Jul2015-rr0166	21Jul2015
297	3300034167	Ga0335017	1229765	metaspades v. 3.13.0	2096111.0	2686542.0	1319338714.0	IMG Annotation Pipeline v.5.0.0	Freshwater microbial communities from Lake Mendota, Madison, Wisconsin, United States - TYMEFLIES-ME11Apr2015-rr0082	11Apr2015
298	3300034120	Ga0335056	1229843	metaspades v. 3.13.0	2020231.0	2801129.0	1366793574.0	IMG Annotation Pipeline v.5.0.0	Freshwater microbial communities from Lake Mendota, Madison, Wisconsin, United States - TYMEFLIES-ME07Aug2014-rr0172	07Aug2014
299	3300042430	Ga0453166	1263163	metaspades v. 3.14.1	718836.0	1432555.0	941087871.0	IMG Annotation Pipeline v.5.0.20	Freshwater microbial communities from Lake Mendota, Madison, Wisconsin, United States - TYMEFLIES-ME08Jun2015-rr0442	08Jun2015
300	3300042324	Ga0453910	1263431	metaspades v. 3.14.1	509870.0	912990.0	556654088.0	IMG Annotation Pipeline v.5.0.20	Freshwater microbial communities from Lake Mendota, Wisconsin, United States - TYMEFLIES-ME24May2013-rr0723	24May2013
301	3300042891	Ga0453679	1263727	metaspades v. 3.14.1	708538.0	1303231.0	812855906.0	IMG Annotation Pipeline v.5.0.20	Freshwater microbial communities from Lake Mendota, Wisconsin, United States - TYMEFLIES-ME01Nov2007-rr0907	01Nov2007
302	3300042568	Ga0453231	1263293	metaspades v. 3.14.1	822315.0	1543605.0	991342460.0	IMG Annotation Pipeline v.5.0.20	Freshwater microbial communities from Lake Mendota, Madison, Wisconsin, United States - TYMEFLIES-ME08Jul2017-rr0682	08Jul2017
303	3300042382	Ga0453967	1263545	metaspades v. 3.14.1	507995.0	871325.0	570902539.0	IMG Annotation Pipeline v.5.0.20	Freshwater microbial communities from Lake Mendota, Wisconsin, United States - TYMEFLIES-ME22Oct2015-rr0844	22Oct2015
304	3300033993	Ga0334994	1229719	metaspades v. 3.13.0	1458278.0	2162892.0	1098533657.0	IMG Annotation Pipeline v.5.0.0	Freshwater microbial communities from Lake Mendota, Madison, Wisconsin, United States - TYMEFLIES-ME20Jul2012-rr0037	20Jul2012
305	3300042565	Ga0453076	1262828	metaspades v. 3.14.1	688665.0	1472270.0	964185699.0	IMG Annotation Pipeline v.5.0.20	Freshwater microbial communities from Lake Mendota, Madison, Wisconsin, United States - TYMEFLIES-ME14Aug2002-ww0182	14Aug2002
306	3300035680	Ga0335026	1229783	metaspades v. 3.13.0	2052149.0	2848105.0	1401925490.0	IMG Annotation Pipeline v.5.0.3	Freshwater microbial communities from Lake Mendota, Madison, Wisconsin, United States - TYMEFLIES-ME10Jul2015-rr0105	10Jul2015
307	3300042363	Ga0453956	1263523	metaspades v. 3.14.1	430160.0	804957.0	501732234.0	IMG Annotation Pipeline v.5.0.20	Freshwater microbial communities from Lake Mendota, Wisconsin, United States - TYMEFLIES-ME22Jun2005-rr0822	22Jun2005
308	3300042899	Ga0453681	1263731	metaspades v. 3.14.1	647862.0	1297693.0	841568351.0	IMG Annotation Pipeline v.5.0.20	Freshwater microbial communities from Lake Mendota, Wisconsin, United States - TYMEFLIES-ME30Mar2000D8-rr0989	30Mar2000
309	3300042359	Ga0453949	1263509	metaspades v. 3.14.1	493161.0	879991.0	545717647.0	IMG Annotation Pipeline v.5.0.20	Freshwater microbial communities from Lake Mendota, Wisconsin, United States - TYMEFLIES-ME19Oct2016-rr0805	19Oct2016
310	3300042292	Ga0453156	1263143	metaspades v. 3.14.1	656100.0	1216855.0	788319538.0	IMG Annotation Pipeline v.5.0.20	Freshwater microbial communities from Lake Mendota, Madison, Wisconsin, United States - TYMEFLIES-ME25Oct2015-rr0416	25Oct2015
311	3300034018	Ga0334985	1229701	metaspades v. 3.13.0	1981268.0	2836945.0	1472203603.0	IMG Annotation Pipeline v.5.0.0	Freshwater microbial communities from Lake Mendota, Madison, Wisconsin, United States - TYMEFLIES-ME04Jul2014-rr0021	04Jul2014
312	3300042547	Ga0453236	1263303	metaspades v. 3.14.1	751922.0	1422464.0	941220301.0	IMG Annotation Pipeline v.5.0.20	Freshwater microbial communities from Lake Mendota, Madison, Wisconsin, United States - TYMEFLIES-ME10Aug2016-rr0692	10Aug2016
313	3300042298	Ga0453167	1263165	metaspades v. 3.14.1	981598.0	2023166.0	1311620744.0	IMG Annotation Pipeline v.5.0.20	Freshwater microbial communities from Lake Mendota, Madison, Wisconsin, United States - TYMEFLIES-ME22Aug2014-rr0443	22Aug2014
314	3300034092	Ga0335010	1229751	metaspades v. 3.13.0	1715303.0	2650182.0	1331707408.0	IMG Annotation Pipeline v.5.0.0	Freshwater microbial communities from Lake Mendota, Madison, Wisconsin, United States - TYMEFLIES-ME03Aug2012-rr0069	03Aug2012
315	3300042346	Ga0453932	1263475	metaspades v. 3.14.1	608740.0	1080314.0	676079695.0	IMG Annotation Pipeline v.5.0.20	Freshwater microbial communities from Lake Mendota, Wisconsin, United States - TYMEFLIES-ME28Oct2016-rr0776	28Oct2016
316	3300042332	Ga0453926	1263463	metaspades v. 3.14.1	552104.0	1032127.0	635256145.0	IMG Annotation Pipeline v.5.0.20	Freshwater microbial communities from Lake Mendota, Wisconsin, United States - TYMEFLIES-ME11Jul2013-rr0761	11Jul2013
317	3300042306	Ga0453153	1263137	metaspades v. 3.14.1	562903.0	1073734.0	666018115.0	IMG Annotation Pipeline v.5.0.20	Freshwater microbial communities from Lake Mendota, Madison, Wisconsin, United States - TYMEFLIES-ME24Jun2017-rr0410	24Jun2017
318	3300042328	Ga0453922	1263455	metaspades v. 3.14.1	529631.0	1030184.0	625270104.0	IMG Annotation Pipeline v.5.0.20	Freshwater microbial communities from Lake Mendota, Wisconsin, United States - TYMEFLIES-ME22Oct2002-rr0751	22Oct2002
319	3300042557	Ga0453215	1263261	metaspades v. 3.14.1	833011.0	1580127.0	992638684.0	IMG Annotation Pipeline v.5.0.20	Freshwater microbial communities from Lake Mendota, Madison, Wisconsin, United States - TYMEFLIES-ME15Jul2010-rr0644	15Jul2010
320	3300042867	Ga0453129	1262934	metaspades v. 3.14.1	620663.0	1165107.0	774129062.0	IMG Annotation Pipeline v.5.0.20	Freshwater microbial communities from Lake Mendota, Madison, Wisconsin, United States - TYMEFLIES-ME29May2014-rr0350	29May2014
321	3300042454	Ga0453177	1263185	metaspades v. 3.14.1	506496.0	920818.0	622713926.0	IMG Annotation Pipeline v.5.0.20	Freshwater microbial communities from Lake Mendota, Madison, Wisconsin, United States - TYMEFLIES-ME28May2003-ww0467	28May2003
322	3300042450	Ga0453063	1262802	metaspades v. 3.14.1	554802.0	1093028.0	721409812.0	IMG Annotation Pipeline v.5.0.20	Freshwater microbial communities from Lake Mendota, Madison, Wisconsin, United States - TYMEFLIES-ME15Feb2015-rr0111	15Feb2015
