# Supplementary material for: Time-series metagenomics reveals changing protistan ecology of a temperate dimictic lake
Source: Microbiome. 2024 Jul 20;12:133. doi: 10.1186/s40168-024-01831-y (PMC11265017; doi:10.1186/s40168-024-01831-y)
Supplement: Supplementary file 2 — Additional file 1: Supplementary Figures and Tables [120–152]. [file 40168_2024_1831_MOESM1_ESM.zip › 03-network_all_corrs.csv]

	Seq1	Seq2	P.vals	CorrCoef	Domain1	Phylum1	Order1	Domain2	Phylum2	Order2	Link
1	MEND-TF-18S-1	MEND-TF-18S-309	0	0.98116134065499	Eukaryota	Bigyra	Bicosoecida	Eukaryota	Bigyra	Bicosoecida	Euk-Euk
2	MEND-TF-18S-1	MEND-TF-16S-235	0	0.692582868332228	Eukaryota	Bigyra	Bicosoecida	Bacteria	Verrucomicrobia	Verrucomicrobiales	Euk-Bact
3	MEND-TF-18S-1	MEND-TF-16S-1050	0	0.730391438517724	Eukaryota	Bigyra	Bicosoecida	Bacteria	Proteobacteria	Caulobacterales	Euk-Bact
4	MEND-TF-18S-1	MEND-TF-16S-679	0	0.520498942750823	Eukaryota	Bigyra	Bicosoecida	Bacteria	Bacteroidetes	Flavobacteriales	Euk-Bact
5	MEND-TF-18S-10	MEND-TF-18S-131	0	0.750626046643555	Eukaryota	Bigyra	Bicosoecida	Eukaryota	Bigyra	Bicosoecida	Euk-Euk
6	MEND-TF-18S-19	MEND-TF-18S-23	0	0.670249121179934	Eukaryota	Arthropoda	Diplostraca	Eukaryota	Arthropoda	Diplostraca	Euk-Euk
7	MEND-TF-18S-23	MEND-TF-18S-19	0	0.670249121179934	Eukaryota	Arthropoda	Diplostraca	Eukaryota	Arthropoda	Diplostraca	Euk-Euk
8	MEND-TF-18S-23	MEND-TF-16S-610	0	0.525836409796718	Eukaryota	Arthropoda	Diplostraca	Bacteria	Actinobacteria	Micrococcales	Euk-Bact
9	MEND-TF-18S-23	MEND-TF-16S-687	0	0.506737179979017	Eukaryota	Arthropoda	Diplostraca	Bacteria	Actinobacteria	Micrococcales	Euk-Bact
10	MEND-TF-18S-23	MEND-TF-16S-1634	0	0.518930197166967	Eukaryota	Arthropoda	Diplostraca	Bacteria	Actinobacteria	Micrococcales	Euk-Bact
11	MEND-TF-18S-29	MEND-TF-18S-133	0	0.598892701224203	Eukaryota	Ciliophora	Ciliophora incertae sedis	Eukaryota	Ochrophyta	Aulacoseirales	Euk-Euk
12	MEND-TF-18S-29	MEND-TF-18S-233	0	0.527508115236687	Eukaryota	Ciliophora	Ciliophora incertae sedis	Eukaryota	Bigyra	Thraustochytrida	Euk-Euk
13	MEND-TF-18S-29	MEND-TF-18S-295	0	0.53892543017732	Eukaryota	Ciliophora	Ciliophora incertae sedis	Eukaryota	Ciliophora	Ciliophora incertae sedis	Euk-Euk
14	MEND-TF-18S-29	MEND-TF-18S-305	0	0.573282201725281	Eukaryota	Ciliophora	Ciliophora incertae sedis	Eukaryota	Ciliophora	Peniculida	Euk-Euk
15	MEND-TF-18S-29	MEND-TF-16S-83	0	0.538724395525975	Eukaryota	Ciliophora	Ciliophora incertae sedis	Bacteria	Spirochaetes	Spirochaetales	Euk-Bact
16	MEND-TF-18S-29	MEND-TF-16S-982	0	0.51045522607205	Eukaryota	Ciliophora	Ciliophora incertae sedis	Bacteria	Proteobacteria	Rhodospirillales	Euk-Bact
17	MEND-TF-18S-29	MEND-TF-16S-1008	0	0.587866041123771	Eukaryota	Ciliophora	Ciliophora incertae sedis	Bacteria	Cyanobacteria	Synechococcales	Euk-Bact
18	MEND-TF-18S-38	MEND-TF-18S-84	0	0.515015390819651	Eukaryota	Euglenozoa	Spirocuta	Eukaryota	Oomycota	Peronosporales	Euk-Euk
19	MEND-TF-18S-38	MEND-TF-18S-201	0	0.630958784912631	Eukaryota	Euglenozoa	Spirocuta	Eukaryota	Chlorophyta	Sphaeropleales	Euk-Euk
20	MEND-TF-18S-38	MEND-TF-18S-251	0	0.627105889180386	Eukaryota	Euglenozoa	Spirocuta	Eukaryota	Chlorophyta	Sphaeropleales	Euk-Euk
21	MEND-TF-18S-38	MEND-TF-16S-390	0	0.516514626756932	Eukaryota	Euglenozoa	Spirocuta	Bacteria	Proteobacteria	Neisseriales	Euk-Bact
22	MEND-TF-18S-38	MEND-TF-16S-151	0	0.55891590159241	Eukaryota	Euglenozoa	Spirocuta	Bacteria	Ignavibacteriae	Ignavibacteriales	Euk-Bact
23	MEND-TF-18S-72	MEND-TF-18S-77	0	0.850016086487556	Eukaryota	Cryptophyta	Pyrenomonadales	Eukaryota	Cryptophyta	Pyrenomonadales	Euk-Euk
24	MEND-TF-18S-72	MEND-TF-18S-78	0	0.628659093994106	Eukaryota	Cryptophyta	Pyrenomonadales	Eukaryota	Cryptophyta	Pyrenomonadales	Euk-Euk
25	MEND-TF-18S-72	MEND-TF-18S-259	0	0.518711964285557	Eukaryota	Cryptophyta	Pyrenomonadales	Eukaryota	Cryptophyta	Pyrenomonadales	Euk-Euk
26	MEND-TF-18S-72	MEND-TF-18S-269	0	0.805839623055338	Eukaryota	Cryptophyta	Pyrenomonadales	Eukaryota	Cryptophyta	Pyrenomonadales	Euk-Euk
27	MEND-TF-18S-72	MEND-TF-16S-997	0	0.723028307048133	Eukaryota	Cryptophyta	Pyrenomonadales	Bacteria	Cyanobacteria	Nostocales	Euk-Bact
28	MEND-TF-18S-74	MEND-TF-16S-197	0	0.524957342855771	Eukaryota	Arthropoda	Cyclopoida	Bacteria	Proteobacteria	Myxococcales	Euk-Bact
29	MEND-TF-18S-74	MEND-TF-16S-1056	0	0.506986092804097	Eukaryota	Arthropoda	Cyclopoida	Bacteria	Cyanobacteria	Pleurocapsales	Euk-Bact
30	MEND-TF-18S-77	MEND-TF-18S-72	0	0.850016086487556	Eukaryota	Cryptophyta	Pyrenomonadales	Eukaryota	Cryptophyta	Pyrenomonadales	Euk-Euk
31	MEND-TF-18S-77	MEND-TF-18S-78	0	0.800534019652213	Eukaryota	Cryptophyta	Pyrenomonadales	Eukaryota	Cryptophyta	Pyrenomonadales	Euk-Euk
32	MEND-TF-18S-77	MEND-TF-18S-259	0	0.5462569695586	Eukaryota	Cryptophyta	Pyrenomonadales	Eukaryota	Cryptophyta	Pyrenomonadales	Euk-Euk
33	MEND-TF-18S-77	MEND-TF-18S-269	0	0.904976703285029	Eukaryota	Cryptophyta	Pyrenomonadales	Eukaryota	Cryptophyta	Pyrenomonadales	Euk-Euk
34	MEND-TF-18S-77	MEND-TF-16S-997	0	0.843670000001497	Eukaryota	Cryptophyta	Pyrenomonadales	Bacteria	Cyanobacteria	Nostocales	Euk-Bact
35	MEND-TF-18S-78	MEND-TF-18S-72	0	0.628659093994106	Eukaryota	Cryptophyta	Pyrenomonadales	Eukaryota	Cryptophyta	Pyrenomonadales	Euk-Euk
36	MEND-TF-18S-78	MEND-TF-18S-77	0	0.800534019652213	Eukaryota	Cryptophyta	Pyrenomonadales	Eukaryota	Cryptophyta	Pyrenomonadales	Euk-Euk
37	MEND-TF-18S-78	MEND-TF-18S-259	0	0.522005369257743	Eukaryota	Cryptophyta	Pyrenomonadales	Eukaryota	Cryptophyta	Pyrenomonadales	Euk-Euk
38	MEND-TF-18S-78	MEND-TF-18S-269	0	0.824655196215735	Eukaryota	Cryptophyta	Pyrenomonadales	Eukaryota	Cryptophyta	Pyrenomonadales	Euk-Euk
39	MEND-TF-18S-78	MEND-TF-16S-997	0	0.80225098069848	Eukaryota	Cryptophyta	Pyrenomonadales	Bacteria	Cyanobacteria	Nostocales	Euk-Bact
40	MEND-TF-18S-78	MEND-TF-16S-998	0	0.501049353404837	Eukaryota	Cryptophyta	Pyrenomonadales	Bacteria	Cyanobacteria	Pleurocapsales	Euk-Bact
41	MEND-TF-18S-84	MEND-TF-18S-38	0	0.515015390819651	Eukaryota	Oomycota	Peronosporales	Eukaryota	Euglenozoa	Spirocuta	Euk-Euk
42	MEND-TF-18S-84	MEND-TF-16S-151	0	0.579967021751802	Eukaryota	Oomycota	Peronosporales	Bacteria	Ignavibacteriae	Ignavibacteriales	Euk-Bact
43	MEND-TF-18S-85	MEND-TF-18S-87	0	0.781364107738735	Eukaryota	Cercozoa	Cryomonadida	Eukaryota	Cercozoa	Cryomonadida	Euk-Euk
44	MEND-TF-18S-85	MEND-TF-16S-217	0	0.534446258359445	Eukaryota	Cercozoa	Cryomonadida	Bacteria	Verrucomicrobia	Verrucomicrobiales	Euk-Bact
45	MEND-TF-18S-85	MEND-TF-16S-746	0	0.588847305069024	Eukaryota	Cercozoa	Cryomonadida	Bacteria	Planctomycetes	Planctomycetales	Euk-Bact
46	MEND-TF-18S-87	MEND-TF-18S-85	0	0.781364107738735	Eukaryota	Cercozoa	Cryomonadida	Eukaryota	Cercozoa	Cryomonadida	Euk-Euk
47	MEND-TF-18S-87	MEND-TF-18S-494	0	0.575740599191621	Eukaryota	Cercozoa	Cryomonadida	Eukaryota	Alveolata	Peridiniales	Euk-Euk
48	MEND-TF-18S-87	MEND-TF-16S-217	0	0.533400989560742	Eukaryota	Cercozoa	Cryomonadida	Bacteria	Verrucomicrobia	Verrucomicrobiales	Euk-Bact
49	MEND-TF-18S-87	MEND-TF-16S-242	0	0.558117173137699	Eukaryota	Cercozoa	Cryomonadida	Bacteria	Actinobacteria	Solirubrobacterales	Euk-Bact
50	MEND-TF-18S-87	MEND-TF-16S-617	0	0.526775897164785	Eukaryota	Cercozoa	Cryomonadida	Bacteria	Actinobacteria	Sporichthyales	Euk-Bact
51	MEND-TF-18S-87	MEND-TF-16S-685	0	0.501569087199251	Eukaryota	Cercozoa	Cryomonadida	Bacteria	Actinobacteria	Geodermatophilales	Euk-Bact
52	MEND-TF-18S-87	MEND-TF-16S-746	0	0.566007397639827	Eukaryota	Cercozoa	Cryomonadida	Bacteria	Planctomycetes	Planctomycetales	Euk-Bact
53	MEND-TF-18S-87	MEND-TF-16S-1033	0	0.528688795880279	Eukaryota	Cercozoa	Cryomonadida	Bacteria	Proteobacteria	Sphingomonadales	Euk-Bact
54	MEND-TF-18S-87	MEND-TF-16S-1136	0	0.55558776389976	Eukaryota	Cercozoa	Cryomonadida	Bacteria	Proteobacteria	Rhodobacterales	Euk-Bact
55	MEND-TF-18S-110	MEND-TF-18S-113	0	0.923906002645124	Eukaryota	Arthropoda	Cyclopoida	Eukaryota	Arthropoda	Cyclopoida	Euk-Euk
56	MEND-TF-18S-110	MEND-TF-18S-312	0	0.606960334342052	Eukaryota	Arthropoda	Cyclopoida	Eukaryota	Ciliophora	Sessilida	Euk-Euk
57	MEND-TF-18S-110	MEND-TF-16S-272	0	0.518211987088853	Eukaryota	Arthropoda	Cyclopoida	Bacteria	Proteobacteria	Burkholderiales	Euk-Bact
58	MEND-TF-18S-110	MEND-TF-16S-832	0	0.518996457032881	Eukaryota	Arthropoda	Cyclopoida	Bacteria	Bacteroidetes	Flavobacteriales	Euk-Bact
59	MEND-TF-18S-113	MEND-TF-18S-110	0	0.923906002645124	Eukaryota	Arthropoda	Cyclopoida	Eukaryota	Arthropoda	Cyclopoida	Euk-Euk
60	MEND-TF-18S-113	MEND-TF-18S-312	0	0.568548920308643	Eukaryota	Arthropoda	Cyclopoida	Eukaryota	Ciliophora	Sessilida	Euk-Euk
61	MEND-TF-18S-121	MEND-TF-18S-350	0	0.778459993620531	Eukaryota	Rotifera	Ploima	Eukaryota	Rotifera	Ploima	Euk-Euk
62	MEND-TF-18S-121	MEND-TF-16S-418	0	0.606609879081204	Eukaryota	Rotifera	Ploima	Bacteria	Proteobacteria	Burkholderiales	Euk-Bact
63	MEND-TF-18S-121	MEND-TF-16S-444	0	0.559107000157043	Eukaryota	Rotifera	Ploima	Bacteria	Proteobacteria	Burkholderiales	Euk-Bact
64	MEND-TF-18S-121	MEND-TF-16S-615	0	0.520988858258816	Eukaryota	Rotifera	Ploima	Bacteria	Actinobacteria	Acidimicrobiales	Euk-Bact
65	MEND-TF-18S-121	MEND-TF-16S-921	0	0.568348116297716	Eukaryota	Rotifera	Ploima	Bacteria	Proteobacteria	Rickettsiales	Euk-Bact
66	MEND-TF-18S-121	MEND-TF-16S-967	0	0.569187022308169	Eukaryota	Rotifera	Ploima	Bacteria	Cyanobacteria	Pseudanabaenales	Euk-Bact
67	MEND-TF-18S-121	MEND-TF-16S-120	0	0.599649558074663	Eukaryota	Rotifera	Ploima	Bacteria	Verrucomicrobia	Chthoniobacterales	Euk-Bact
68	MEND-TF-18S-121	MEND-TF-16S-397	0	0.509407558057542	Eukaryota	Rotifera	Ploima	Bacteria	Proteobacteria	Cellvibrionales	Euk-Bact
69	MEND-TF-18S-121	MEND-TF-16S-559	0	0.501152917084173	Eukaryota	Rotifera	Ploima	Bacteria	Planctomycetes	Pirellulales	Euk-Bact
70	MEND-TF-18S-121	MEND-TF-16S-560	0	0.53679435822154	Eukaryota	Rotifera	Ploima	Bacteria	Gemmatimonadetes	Gemmatimonadales	Euk-Bact
71	MEND-TF-18S-121	MEND-TF-16S-905	0	0.56542215585417	Eukaryota	Rotifera	Ploima	Bacteria	Chloroflexi	Caldilineales	Euk-Bact
72	MEND-TF-18S-121	MEND-TF-16S-960	0	0.537100963552738	Eukaryota	Rotifera	Ploima	Bacteria	Proteobacteria	Rhodospirillales	Euk-Bact
73	MEND-TF-18S-121	MEND-TF-16S-1054	0	0.56955663052161	Eukaryota	Rotifera	Ploima	Bacteria	Chlorobi	Chlorobiales	Euk-Bact
74	MEND-TF-18S-130	MEND-TF-16S-148	0	0.536286039175651	Eukaryota	Ochrophyta	Thalassiosirales	Bacteria	Verrucomicrobia	Opitutales	Euk-Bact
75	MEND-TF-18S-130	MEND-TF-16S-638	0	0.610470910242644	Eukaryota	Ochrophyta	Thalassiosirales	Bacteria	Verrucomicrobia	Terrimicrobiales	Euk-Bact
76	MEND-TF-18S-130	MEND-TF-16S-834	0	0.517076083008767	Eukaryota	Ochrophyta	Thalassiosirales	Bacteria	Bacteroidetes	Flavobacteriales	Euk-Bact
77	MEND-TF-18S-130	MEND-TF-16S-971	0	0.880974964012633	Eukaryota	Ochrophyta	Thalassiosirales	Bacteria	Cyanobacteria	Synechococcales	Euk-Bact
78	MEND-TF-18S-131	MEND-TF-18S-10	0	0.750626046643555	Eukaryota	Bigyra	Bicosoecida	Eukaryota	Bigyra	Bicosoecida	Euk-Euk
79	MEND-TF-18S-131	MEND-TF-16S-28	0	0.545256828070924	Eukaryota	Bigyra	Bicosoecida	Bacteria	Firmicutes	Bacillales	Euk-Bact
80	MEND-TF-18S-133	MEND-TF-18S-29	0	0.598892701224203	Eukaryota	Ochrophyta	Aulacoseirales	Eukaryota	Ciliophora	Ciliophora incertae sedis	Euk-Euk
81	MEND-TF-18S-133	MEND-TF-16S-83	0	0.749521241713569	Eukaryota	Ochrophyta	Aulacoseirales	Bacteria	Spirochaetes	Spirochaetales	Euk-Bact
82	MEND-TF-18S-133	MEND-TF-16S-103	0	0.523967305044977	Eukaryota	Ochrophyta	Aulacoseirales	Bacteria	Verrucomicrobia	Verrucomicrobiales	Euk-Bact
83	MEND-TF-18S-133	MEND-TF-16S-370	0	0.715923000796869	Eukaryota	Ochrophyta	Aulacoseirales	Bacteria	Proteobacteria	Rickettsiales	Euk-Bact
84	MEND-TF-18S-133	MEND-TF-16S-1008	0	0.869839258250742	Eukaryota	Ochrophyta	Aulacoseirales	Bacteria	Cyanobacteria	Synechococcales	Euk-Bact
85	MEND-TF-18S-133	MEND-TF-16S-972	0	0.552825257077787	Eukaryota	Ochrophyta	Aulacoseirales	Bacteria	Cyanobacteria	Chroococcales	Euk-Bact
86	MEND-TF-18S-134	MEND-TF-16S-921	0	0.506939984021854	Eukaryota	Alveolata	Thoracosphaerales	Bacteria	Proteobacteria	Rickettsiales	Euk-Bact
87	MEND-TF-18S-143	MEND-TF-16S-452	0	0.512881649985392	Eukaryota	Alveolata	Gymnodiniales	Bacteria	Bacteroidetes	Chitinophagales	Euk-Bact
88	MEND-TF-18S-143	MEND-TF-16S-628	0	0.587713496309012	Eukaryota	Alveolata	Gymnodiniales	Bacteria	Actinobacteria	Acidimicrobiales	Euk-Bact
89	MEND-TF-18S-143	MEND-TF-16S-685	0	0.519645299793764	Eukaryota	Alveolata	Gymnodiniales	Bacteria	Actinobacteria	Geodermatophilales	Euk-Bact
90	MEND-TF-18S-143	MEND-TF-16S-862	0	0.539350715404978	Eukaryota	Alveolata	Gymnodiniales	Bacteria	Proteobacteria	Desulfuromonadales	Euk-Bact
91	MEND-TF-18S-143	MEND-TF-16S-1086	0	0.584086570100076	Eukaryota	Alveolata	Gymnodiniales	Bacteria	Cyanobacteria	Synechococcales	Euk-Bact
92	MEND-TF-18S-156	MEND-TF-16S-469	0	0.66039200957291	Eukaryota	Chytridiomycota	Rhizophydiales	Bacteria	Planctomycetes	Isosphaerales	Euk-Bact
93	MEND-TF-18S-162	MEND-TF-18S-461	0	0.991048948891269	Eukaryota	Alveolata	Gonyaulacales	Eukaryota	Alveolata	Gonyaulacales	Euk-Euk
94	MEND-TF-18S-162	MEND-TF-18S-491	0	0.992760690447594	Eukaryota	Alveolata	Gonyaulacales	Eukaryota	Alveolata	Gonyaulacales	Euk-Euk
95	MEND-TF-18S-162	MEND-TF-18S-557	0	0.99368903160864	Eukaryota	Alveolata	Gonyaulacales	Eukaryota	Alveolata	Gonyaulacales	Euk-Euk
96	MEND-TF-18S-163	MEND-TF-18S-204	0	0.855060602709193	Eukaryota	Stramenopiles	Hyphochytriomycetes	Eukaryota	Stramenopiles	Hyphochytriomycetes	Euk-Euk
97	MEND-TF-18S-163	MEND-TF-18S-233	0	0.564758339089604	Eukaryota	Stramenopiles	Hyphochytriomycetes	Eukaryota	Bigyra	Thraustochytrida	Euk-Euk
98	MEND-TF-18S-163	MEND-TF-16S-996	0	0.711342380901239	Eukaryota	Stramenopiles	Hyphochytriomycetes	Bacteria	Proteobacteria	Rhodospirillales	Euk-Bact
99	MEND-TF-18S-171	MEND-TF-16S-954	0	0.863103615960161	Eukaryota	Chlorophyta	Chlorodendrales	Bacteria	Cyanobacteria	Synechococcales	Euk-Bact
100	MEND-TF-18S-172	MEND-TF-18S-256	0	0.590661514834985	Eukaryota	Chlorophyta	Chlamydomonadales	Eukaryota	Ciliophora	Oligotrichia	Euk-Euk
101	MEND-TF-18S-172	MEND-TF-18S-303	0	0.960600685460437	Eukaryota	Chlorophyta	Chlamydomonadales	Eukaryota	Chlorophyta	Chlamydomonadales	Euk-Euk
102	MEND-TF-18S-172	MEND-TF-18S-494	0	0.54022091734256	Eukaryota	Chlorophyta	Chlamydomonadales	Eukaryota	Alveolata	Peridiniales	Euk-Euk
103	MEND-TF-18S-172	MEND-TF-16S-349	0	0.503339919443393	Eukaryota	Chlorophyta	Chlamydomonadales	Bacteria	Proteobacteria	Burkholderiales	Euk-Bact
104	MEND-TF-18S-172	MEND-TF-16S-806	0	0.51238236664407	Eukaryota	Chlorophyta	Chlamydomonadales	Bacteria	Bacteroidetes	Flavobacteriales	Euk-Bact
105	MEND-TF-18S-172	MEND-TF-16S-1033	0	0.535532127110762	Eukaryota	Chlorophyta	Chlamydomonadales	Bacteria	Proteobacteria	Sphingomonadales	Euk-Bact
106	MEND-TF-18S-172	MEND-TF-16S-1136	0	0.528434275546508	Eukaryota	Chlorophyta	Chlamydomonadales	Bacteria	Proteobacteria	Rhodobacterales	Euk-Bact
107	MEND-TF-18S-172	MEND-TF-16S-1520	0	0.514377197626168	Eukaryota	Chlorophyta	Chlamydomonadales	Bacteria	Proteobacteria	Burkholderiales	Euk-Bact
108	MEND-TF-18S-182	MEND-TF-16S-1086	0	0.866615135067297	Eukaryota	Haptophyta	Prymnesiales	Bacteria	Cyanobacteria	Synechococcales	Euk-Bact
109	MEND-TF-18S-200	MEND-TF-18S-215	0	0.859161750959832	Eukaryota	Chlorophyta	Chlamydomonadales	Eukaryota	Chlorophyta	Chlamydomonadales	Euk-Euk
110	MEND-TF-18S-200	MEND-TF-16S-120	0	0.528898187243894	Eukaryota	Chlorophyta	Chlamydomonadales	Bacteria	Verrucomicrobia	Chthoniobacterales	Euk-Bact
111	MEND-TF-18S-201	MEND-TF-18S-38	0	0.630958784912631	Eukaryota	Chlorophyta	Sphaeropleales	Eukaryota	Euglenozoa	Spirocuta	Euk-Euk
112	MEND-TF-18S-201	MEND-TF-18S-251	0	0.994710082926701	Eukaryota	Chlorophyta	Sphaeropleales	Eukaryota	Chlorophyta	Sphaeropleales	Euk-Euk
113	MEND-TF-18S-201	MEND-TF-16S-253	0	0.609387742033071	Eukaryota	Chlorophyta	Sphaeropleales	Bacteria	Proteobacteria	Aeromonadales	Euk-Bact
114	MEND-TF-18S-201	MEND-TF-16S-331	0	0.604193232690604	Eukaryota	Chlorophyta	Sphaeropleales	Bacteria	Proteobacteria	Moraxellales	Euk-Bact
115	MEND-TF-18S-201	MEND-TF-16S-381	0	0.580577348046535	Eukaryota	Chlorophyta	Sphaeropleales	Bacteria	Proteobacteria	Neisseriales	Euk-Bact
116	MEND-TF-18S-201	MEND-TF-16S-390	0	0.67295702374014	Eukaryota	Chlorophyta	Sphaeropleales	Bacteria	Proteobacteria	Neisseriales	Euk-Bact
117	MEND-TF-18S-201	MEND-TF-16S-543	0	0.583388041178427	Eukaryota	Chlorophyta	Sphaeropleales	Bacteria	Proteobacteria	Chromatiales	Euk-Bact
118	MEND-TF-18S-201	MEND-TF-16S-777	0	0.613584355478544	Eukaryota	Chlorophyta	Sphaeropleales	Bacteria	Cyanobacteria	Oscillatoriales	Euk-Bact
119	MEND-TF-18S-204	MEND-TF-18S-163	0	0.855060602709193	Eukaryota	Stramenopiles	Hyphochytriomycetes	Eukaryota	Stramenopiles	Hyphochytriomycetes	Euk-Euk
120	MEND-TF-18S-204	MEND-TF-16S-996	0	0.566902864143212	Eukaryota	Stramenopiles	Hyphochytriomycetes	Bacteria	Proteobacteria	Rhodospirillales	Euk-Bact
121	MEND-TF-18S-211	MEND-TF-18S-379	0	0.984987550073353	Eukaryota	Cercozoa	unclassified Cercozoa	Eukaryota	Cercozoa	unclassified Cercozoa	Euk-Euk
122	MEND-TF-18S-211	MEND-TF-16S-412	0	0.523436101670315	Eukaryota	Cercozoa	unclassified Cercozoa	Bacteria	Verrucomicrobia	Terrimicrobiales	Euk-Bact
123	MEND-TF-18S-215	MEND-TF-18S-200	0	0.859161750959832	Eukaryota	Chlorophyta	Chlamydomonadales	Eukaryota	Chlorophyta	Chlamydomonadales	Euk-Euk
124	MEND-TF-18S-215	MEND-TF-16S-120	0	0.52128239404338	Eukaryota	Chlorophyta	Chlamydomonadales	Bacteria	Verrucomicrobia	Chthoniobacterales	Euk-Bact
125	MEND-TF-18S-232	MEND-TF-16S-1097	0	0.982833399193769	Eukaryota	Ochrophyta	Fragilariales	Bacteria	Cyanobacteria	Synechococcales	Euk-Bact
126	MEND-TF-18S-233	MEND-TF-18S-29	0	0.527508115236687	Eukaryota	Bigyra	Thraustochytrida	Eukaryota	Ciliophora	Ciliophora incertae sedis	Euk-Euk
127	MEND-TF-18S-233	MEND-TF-18S-163	0	0.564758339089604	Eukaryota	Bigyra	Thraustochytrida	Eukaryota	Stramenopiles	Hyphochytriomycetes	Euk-Euk
128	MEND-TF-18S-237	MEND-TF-16S-949	0	0.531625080639531	Eukaryota	Cryptophyta	Cyathomonadacea	Bacteria	Proteobacteria	Hyphomicrobiales	Euk-Bact
129	MEND-TF-18S-239	MEND-TF-16S-896	0	0.54493052499637	Eukaryota	Ochrophyta	Chromulinales	Bacteria	Planctomycetes	Pirellulales	Euk-Bact
130	MEND-TF-18S-246	MEND-TF-18S-261	0	0.848200721292621	Eukaryota	Ciliophora	Sporadotrichida	Eukaryota	Ciliophora	Sporadotrichida	Euk-Euk
131	MEND-TF-18S-250	MEND-TF-16S-981	0	0.608890139482161	Eukaryota	Cryptophyta	Pyrenomonadales	Bacteria	Cyanobacteria	Nostocales	Euk-Bact
132	MEND-TF-18S-250	MEND-TF-16S-1072	0	0.503722425949494	Eukaryota	Cryptophyta	Pyrenomonadales	Bacteria	Proteobacteria	Rhodospirillales	Euk-Bact
133	MEND-TF-18S-252	MEND-TF-18S-259	0	0.866682406763796	Eukaryota	Cryptophyta	Kathablepharidacea	Eukaryota	Cryptophyta	Pyrenomonadales	Euk-Euk
134	MEND-TF-18S-252	MEND-TF-18S-494	0	0.517018115062201	Eukaryota	Cryptophyta	Kathablepharidacea	Eukaryota	Alveolata	Peridiniales	Euk-Euk
135	MEND-TF-18S-252	MEND-TF-16S-311	0	0.526893992069995	Eukaryota	Cryptophyta	Kathablepharidacea	Bacteria	Planctomycetes	Planctomycetales	Euk-Bact
136	MEND-TF-18S-252	MEND-TF-16S-628	0	0.520938060303501	Eukaryota	Cryptophyta	Kathablepharidacea	Bacteria	Actinobacteria	Acidimicrobiales	Euk-Bact
137	MEND-TF-18S-252	MEND-TF-16S-685	0	0.592537422475759	Eukaryota	Cryptophyta	Kathablepharidacea	Bacteria	Actinobacteria	Geodermatophilales	Euk-Bact
138	MEND-TF-18S-252	MEND-TF-16S-747	0	0.509248901282003	Eukaryota	Cryptophyta	Kathablepharidacea	Bacteria	Bacteroidetes	Saprospirales	Euk-Bact
139	MEND-TF-18S-252	MEND-TF-16S-819	0	0.534178564481804	Eukaryota	Cryptophyta	Kathablepharidacea	Bacteria	Bacteroidetes	Saprospirales	Euk-Bact
140	MEND-TF-18S-256	MEND-TF-18S-172	0	0.590661514834985	Eukaryota	Ciliophora	Oligotrichia	Eukaryota	Chlorophyta	Chlamydomonadales	Euk-Euk
141	MEND-TF-18S-256	MEND-TF-18S-258	0	0.617973129580593	Eukaryota	Ciliophora	Oligotrichia	Eukaryota	Ciliophora	Oligotrichia	Euk-Euk
142	MEND-TF-18S-256	MEND-TF-18S-303	0	0.506883492415332	Eukaryota	Ciliophora	Oligotrichia	Eukaryota	Chlorophyta	Chlamydomonadales	Euk-Euk
143	MEND-TF-18S-256	MEND-TF-18S-494	0	0.604068080735757	Eukaryota	Ciliophora	Oligotrichia	Eukaryota	Alveolata	Peridiniales	Euk-Euk
144	MEND-TF-18S-256	MEND-TF-16S-311	0	0.55926236345206	Eukaryota	Ciliophora	Oligotrichia	Bacteria	Planctomycetes	Planctomycetales	Euk-Bact
145	MEND-TF-18S-256	MEND-TF-16S-685	0	0.517289064039405	Eukaryota	Ciliophora	Oligotrichia	Bacteria	Actinobacteria	Geodermatophilales	Euk-Bact
146	MEND-TF-18S-256	MEND-TF-16S-806	0	0.507917371532769	Eukaryota	Ciliophora	Oligotrichia	Bacteria	Bacteroidetes	Flavobacteriales	Euk-Bact
147	MEND-TF-18S-256	MEND-TF-16S-1033	0	0.621056142077465	Eukaryota	Ciliophora	Oligotrichia	Bacteria	Proteobacteria	Sphingomonadales	Euk-Bact
148	MEND-TF-18S-257	MEND-TF-18S-262	0	0.596677396571542	Eukaryota	Ciliophora	Oligotrichia	Eukaryota	Ciliophora	Choreotrichida	Euk-Euk
149	MEND-TF-18S-257	MEND-TF-18S-303	0	0.564246055718586	Eukaryota	Ciliophora	Oligotrichia	Eukaryota	Chlorophyta	Chlamydomonadales	Euk-Euk
150	MEND-TF-18S-258	MEND-TF-18S-256	0	0.617973129580593	Eukaryota	Ciliophora	Oligotrichia	Eukaryota	Ciliophora	Oligotrichia	Euk-Euk
151	MEND-TF-18S-259	MEND-TF-18S-72	0	0.518711964285557	Eukaryota	Cryptophyta	Pyrenomonadales	Eukaryota	Cryptophyta	Pyrenomonadales	Euk-Euk
152	MEND-TF-18S-259	MEND-TF-18S-77	0	0.5462569695586	Eukaryota	Cryptophyta	Pyrenomonadales	Eukaryota	Cryptophyta	Pyrenomonadales	Euk-Euk
153	MEND-TF-18S-259	MEND-TF-18S-78	0	0.522005369257743	Eukaryota	Cryptophyta	Pyrenomonadales	Eukaryota	Cryptophyta	Pyrenomonadales	Euk-Euk
154	MEND-TF-18S-259	MEND-TF-18S-252	0	0.866682406763796	Eukaryota	Cryptophyta	Pyrenomonadales	Eukaryota	Cryptophyta	Kathablepharidacea	Euk-Euk
155	MEND-TF-18S-259	MEND-TF-18S-269	0	0.663216165989892	Eukaryota	Cryptophyta	Pyrenomonadales	Eukaryota	Cryptophyta	Pyrenomonadales	Euk-Euk
156	MEND-TF-18S-259	MEND-TF-16S-685	0	0.509190064962951	Eukaryota	Cryptophyta	Pyrenomonadales	Bacteria	Actinobacteria	Geodermatophilales	Euk-Bact
157	MEND-TF-18S-259	MEND-TF-16S-997	0	0.561253126506062	Eukaryota	Cryptophyta	Pyrenomonadales	Bacteria	Cyanobacteria	Nostocales	Euk-Bact
158	MEND-TF-18S-261	MEND-TF-18S-246	0	0.848200721292621	Eukaryota	Ciliophora	Sporadotrichida	Eukaryota	Ciliophora	Sporadotrichida	Euk-Euk
159	MEND-TF-18S-262	MEND-TF-18S-257	0	0.596677396571542	Eukaryota	Ciliophora	Choreotrichida	Eukaryota	Ciliophora	Oligotrichia	Euk-Euk
160	MEND-TF-18S-263	MEND-TF-18S-271	0	0.540786542631328	Eukaryota	Ciliophora	Choreotrichida	Eukaryota	Ciliophora	Choreotrichida	Euk-Euk
161	MEND-TF-18S-265	MEND-TF-16S-503	0	0.704275252981397	Eukaryota	Alveolata	Gymnodiniales	Bacteria	Planctomycetes	Pirellulales	Euk-Bact
162	MEND-TF-18S-265	MEND-TF-16S-882	0	0.652260704244293	Eukaryota	Alveolata	Gymnodiniales	Bacteria	Proteobacteria	Desulfuromonadales	Euk-Bact
163	MEND-TF-18S-268	MEND-TF-16S-946	0	0.691287427396036	Eukaryota	Cryptophyta	Cryptomonadales	Bacteria	Proteobacteria	Rickettsiales	Euk-Bact
164	MEND-TF-18S-268	MEND-TF-16S-998	0	0.679615808885588	Eukaryota	Cryptophyta	Cryptomonadales	Bacteria	Cyanobacteria	Pleurocapsales	Euk-Bact
165	MEND-TF-18S-269	MEND-TF-18S-72	0	0.805839623055338	Eukaryota	Cryptophyta	Pyrenomonadales	Eukaryota	Cryptophyta	Pyrenomonadales	Euk-Euk
166	MEND-TF-18S-269	MEND-TF-18S-77	0	0.904976703285029	Eukaryota	Cryptophyta	Pyrenomonadales	Eukaryota	Cryptophyta	Pyrenomonadales	Euk-Euk
167	MEND-TF-18S-269	MEND-TF-18S-78	0	0.824655196215735	Eukaryota	Cryptophyta	Pyrenomonadales	Eukaryota	Cryptophyta	Pyrenomonadales	Euk-Euk
168	MEND-TF-18S-269	MEND-TF-18S-259	0	0.663216165989892	Eukaryota	Cryptophyta	Pyrenomonadales	Eukaryota	Cryptophyta	Pyrenomonadales	Euk-Euk
169	MEND-TF-18S-269	MEND-TF-16S-997	0	0.851138983505476	Eukaryota	Cryptophyta	Pyrenomonadales	Bacteria	Cyanobacteria	Nostocales	Euk-Bact
170	MEND-TF-18S-271	MEND-TF-18S-263	0	0.540786542631328	Eukaryota	Ciliophora	Choreotrichida	Eukaryota	Ciliophora	Choreotrichida	Euk-Euk
171	MEND-TF-18S-277	MEND-TF-16S-987	0	0.530126595718766	Eukaryota	Ciliophora	Nassulida	Bacteria	Proteobacteria	Sphingomonadales	Euk-Bact
172	MEND-TF-18S-277	MEND-TF-16S-864	0	0.568433514615668	Eukaryota	Ciliophora	Nassulida	Bacteria	Bacteroidetes	Chitinophagales	Euk-Bact
173	MEND-TF-18S-277	MEND-TF-16S-866	0	0.624265777727743	Eukaryota	Ciliophora	Nassulida	Bacteria	Bacteroidetes	Saprospirales	Euk-Bact
174	MEND-TF-18S-281	MEND-TF-16S-936	0	0.595205300292481	Eukaryota	Ciliophora	Choreotrichida	Bacteria	Proteobacteria	Holosporales	Euk-Bact
175	MEND-TF-18S-281	MEND-TF-16S-967	0	0.610218426631312	Eukaryota	Ciliophora	Choreotrichida	Bacteria	Cyanobacteria	Pseudanabaenales	Euk-Bact
176	MEND-TF-18S-281	MEND-TF-16S-1175	0	0.502818681566031	Eukaryota	Ciliophora	Choreotrichida	Bacteria	Proteobacteria	Hyphomonadales	Euk-Bact
177	MEND-TF-18S-281	MEND-TF-16S-417	0	0.553366694397987	Eukaryota	Ciliophora	Choreotrichida	Bacteria	Bacteroidetes	Chitinophagales	Euk-Bact
178	MEND-TF-18S-281	MEND-TF-16S-559	0	0.555705767933391	Eukaryota	Ciliophora	Choreotrichida	Bacteria	Planctomycetes	Pirellulales	Euk-Bact
179	MEND-TF-18S-281	MEND-TF-16S-731	0	0.565737173260251	Eukaryota	Ciliophora	Choreotrichida	Bacteria	Proteobacteria	Desulfuromonadales	Euk-Bact
180	MEND-TF-18S-281	MEND-TF-16S-891	0	0.680610664129041	Eukaryota	Ciliophora	Choreotrichida	Bacteria	Proteobacteria	Hyphomicrobiales	Euk-Bact
181	MEND-TF-18S-281	MEND-TF-16S-905	0	0.60404118292506	Eukaryota	Ciliophora	Choreotrichida	Bacteria	Chloroflexi	Caldilineales	Euk-Bact
182	MEND-TF-18S-290	MEND-TF-16S-378	0	0.561666465267116	Eukaryota	Ciliophora	Peniculida	Bacteria	Proteobacteria	Nitrosomonadales	Euk-Bact
183	MEND-TF-18S-290	MEND-TF-16S-987	0	0.532490704742223	Eukaryota	Ciliophora	Peniculida	Bacteria	Proteobacteria	Sphingomonadales	Euk-Bact
184	MEND-TF-18S-290	MEND-TF-16S-161	0	0.585473753449157	Eukaryota	Ciliophora	Peniculida	Bacteria	Proteobacteria	Myxococcales	Euk-Bact
185	MEND-TF-18S-290	MEND-TF-16S-856	0	0.62958315174812	Eukaryota	Ciliophora	Peniculida	Bacteria	Bacteroidetes	Saprospirales	Euk-Bact
186	MEND-TF-18S-290	MEND-TF-16S-968	0	0.585630517950267	Eukaryota	Ciliophora	Peniculida	Bacteria	Proteobacteria	Sphingomonadales	Euk-Bact
187	MEND-TF-18S-290	MEND-TF-16S-980	0	0.538685094688472	Eukaryota	Ciliophora	Peniculida	Bacteria	Proteobacteria	Rhodospirillales	Euk-Bact
188	MEND-TF-18S-295	MEND-TF-18S-29	0	0.53892543017732	Eukaryota	Ciliophora	Ciliophora incertae sedis	Eukaryota	Ciliophora	Ciliophora incertae sedis	Euk-Euk
189	MEND-TF-18S-295	MEND-TF-16S-802	0	0.552470314273152	Eukaryota	Ciliophora	Ciliophora incertae sedis	Bacteria	Actinobacteria	Acidimicrobiales	Euk-Bact
190	MEND-TF-18S-295	MEND-TF-16S-921	0	0.571897912650114	Eukaryota	Ciliophora	Ciliophora incertae sedis	Bacteria	Proteobacteria	Rickettsiales	Euk-Bact
191	MEND-TF-18S-295	MEND-TF-16S-982	0	0.560026299148843	Eukaryota	Ciliophora	Ciliophora incertae sedis	Bacteria	Proteobacteria	Rhodospirillales	Euk-Bact
192	MEND-TF-18S-295	MEND-TF-16S-1238	0	0.515369483254191	Eukaryota	Ciliophora	Ciliophora incertae sedis	Bacteria	Cyanobacteria	Synechococcales	Euk-Bact
193	MEND-TF-18S-295	MEND-TF-16S-185	0	0.533809845150099	Eukaryota	Ciliophora	Ciliophora incertae sedis	Bacteria	Verrucomicrobia	Verrucomicrobiales	Euk-Bact
194	MEND-TF-18S-295	MEND-TF-16S-504	0	0.518550017050314	Eukaryota	Ciliophora	Ciliophora incertae sedis	Bacteria	Planctomycetes	Pirellulales	Euk-Bact
195	MEND-TF-18S-295	MEND-TF-16S-1146	0	0.5496998558652	Eukaryota	Ciliophora	Ciliophora incertae sedis	Bacteria	Chloroflexi	Chloroflexales	Euk-Bact
196	MEND-TF-18S-303	MEND-TF-18S-172	0	0.960600685460437	Eukaryota	Chlorophyta	Chlamydomonadales	Eukaryota	Chlorophyta	Chlamydomonadales	Euk-Euk
197	MEND-TF-18S-303	MEND-TF-18S-256	0	0.506883492415332	Eukaryota	Chlorophyta	Chlamydomonadales	Eukaryota	Ciliophora	Oligotrichia	Euk-Euk
198	MEND-TF-18S-303	MEND-TF-18S-257	0	0.564246055718586	Eukaryota	Chlorophyta	Chlamydomonadales	Eukaryota	Ciliophora	Oligotrichia	Euk-Euk
199	MEND-TF-18S-303	MEND-TF-16S-563	0	0.500973351548188	Eukaryota	Chlorophyta	Chlamydomonadales	Bacteria	Gemmatimonadetes	Gemmatimonadales	Euk-Bact
200	MEND-TF-18S-303	MEND-TF-16S-806	0	0.520279500162869	Eukaryota	Chlorophyta	Chlamydomonadales	Bacteria	Bacteroidetes	Flavobacteriales	Euk-Bact
201	MEND-TF-18S-305	MEND-TF-18S-29	0	0.573282201725281	Eukaryota	Ciliophora	Peniculida	Eukaryota	Ciliophora	Ciliophora incertae sedis	Euk-Euk
202	MEND-TF-18S-309	MEND-TF-18S-1	0	0.98116134065499	Eukaryota	Bigyra	Bicosoecida	Eukaryota	Bigyra	Bicosoecida	Euk-Euk
203	MEND-TF-18S-309	MEND-TF-16S-235	0	0.680005539606	Eukaryota	Bigyra	Bicosoecida	Bacteria	Verrucomicrobia	Verrucomicrobiales	Euk-Bact
204	MEND-TF-18S-309	MEND-TF-16S-1050	0	0.706695115403881	Eukaryota	Bigyra	Bicosoecida	Bacteria	Proteobacteria	Caulobacterales	Euk-Bact
205	MEND-TF-18S-309	MEND-TF-16S-679	0	0.527538730367741	Eukaryota	Bigyra	Bicosoecida	Bacteria	Bacteroidetes	Flavobacteriales	Euk-Bact
206	MEND-TF-18S-309	MEND-TF-16S-846	0	0.527852855127001	Eukaryota	Bigyra	Bicosoecida	Bacteria	Armatimonadetes	Fimbriimonadales	Euk-Bact
207	MEND-TF-18S-312	MEND-TF-18S-110	0	0.606960334342052	Eukaryota	Ciliophora	Sessilida	Eukaryota	Arthropoda	Cyclopoida	Euk-Euk
208	MEND-TF-18S-312	MEND-TF-18S-113	0	0.568548920308643	Eukaryota	Ciliophora	Sessilida	Eukaryota	Arthropoda	Cyclopoida	Euk-Euk
209	MEND-TF-18S-315	MEND-TF-18S-317	0	0.675502689484483	Eukaryota	Ciliophora	Sessilida	Eukaryota	Ciliophora	Sessilida	Euk-Euk
210	MEND-TF-18S-316	MEND-TF-18S-317	0	0.653969149359465	Eukaryota	Ciliophora	Sessilida	Eukaryota	Ciliophora	Sessilida	Euk-Euk
211	MEND-TF-18S-316	MEND-TF-16S-987	0	0.573380826122915	Eukaryota	Ciliophora	Sessilida	Bacteria	Proteobacteria	Sphingomonadales	Euk-Bact
212	MEND-TF-18S-316	MEND-TF-16S-1029	0	0.54431855068859	Eukaryota	Ciliophora	Sessilida	Bacteria	Proteobacteria	Sphingomonadales	Euk-Bact
213	MEND-TF-18S-317	MEND-TF-18S-315	0	0.675502689484483	Eukaryota	Ciliophora	Sessilida	Eukaryota	Ciliophora	Sessilida	Euk-Euk
214	MEND-TF-18S-317	MEND-TF-18S-316	0	0.653969149359465	Eukaryota	Ciliophora	Sessilida	Eukaryota	Ciliophora	Sessilida	Euk-Euk
215	MEND-TF-18S-322	MEND-TF-18S-326	0	0.520620281349296	Eukaryota	Ciliophora	Sessilida	Eukaryota	Ciliophora	Sessilida	Euk-Euk
216	MEND-TF-18S-322	MEND-TF-18S-344	0	0.538176784646781	Eukaryota	Ciliophora	Sessilida	Eukaryota	Ciliophora	Endogenida	Euk-Euk
217	MEND-TF-18S-326	MEND-TF-18S-322	0	0.520620281349296	Eukaryota	Ciliophora	Sessilida	Eukaryota	Ciliophora	Sessilida	Euk-Euk
218	MEND-TF-18S-326	MEND-TF-18S-344	0	0.563819575792613	Eukaryota	Ciliophora	Sessilida	Eukaryota	Ciliophora	Endogenida	Euk-Euk
219	MEND-TF-18S-344	MEND-TF-18S-322	0	0.538176784646781	Eukaryota	Ciliophora	Endogenida	Eukaryota	Ciliophora	Sessilida	Euk-Euk
220	MEND-TF-18S-344	MEND-TF-18S-326	0	0.563819575792613	Eukaryota	Ciliophora	Endogenida	Eukaryota	Ciliophora	Sessilida	Euk-Euk
221	MEND-TF-18S-350	MEND-TF-18S-121	0	0.778459993620531	Eukaryota	Rotifera	Ploima	Eukaryota	Rotifera	Ploima	Euk-Euk
222	MEND-TF-18S-362	MEND-TF-16S-982	0	0.523153589312838	Eukaryota	Ciliophora	Haptorida	Bacteria	Proteobacteria	Rhodospirillales	Euk-Bact
223	MEND-TF-18S-494	MEND-TF-18S-87	0	0.575740599191621	Eukaryota	Alveolata	Peridiniales	Eukaryota	Cercozoa	Cryomonadida	Euk-Euk
224	MEND-TF-18S-494	MEND-TF-18S-172	0	0.54022091734256	Eukaryota	Alveolata	Peridiniales	Eukaryota	Chlorophyta	Chlamydomonadales	Euk-Euk
225	MEND-TF-18S-494	MEND-TF-18S-252	0	0.517018115062201	Eukaryota	Alveolata	Peridiniales	Eukaryota	Cryptophyta	Kathablepharidacea	Euk-Euk
226	MEND-TF-18S-494	MEND-TF-18S-256	0	0.604068080735757	Eukaryota	Alveolata	Peridiniales	Eukaryota	Ciliophora	Oligotrichia	Euk-Euk
227	MEND-TF-18S-494	MEND-TF-16S-311	0	0.666168754996046	Eukaryota	Alveolata	Peridiniales	Bacteria	Planctomycetes	Planctomycetales	Euk-Bact
228	MEND-TF-18S-494	MEND-TF-16S-541	0	0.532421725428189	Eukaryota	Alveolata	Peridiniales	Bacteria	Bacteroidetes	Flavobacteriales	Euk-Bact
229	MEND-TF-18S-494	MEND-TF-16S-685	0	0.610010125913964	Eukaryota	Alveolata	Peridiniales	Bacteria	Actinobacteria	Geodermatophilales	Euk-Bact
230	MEND-TF-18S-494	MEND-TF-16S-769	0	0.515041124318222	Eukaryota	Alveolata	Peridiniales	Bacteria	Bacteroidetes	Flavobacteriales	Euk-Bact
231	MEND-TF-18S-494	MEND-TF-16S-806	0	0.606894798569491	Eukaryota	Alveolata	Peridiniales	Bacteria	Bacteroidetes	Flavobacteriales	Euk-Bact
232	MEND-TF-18S-494	MEND-TF-16S-819	0	0.54204620221922	Eukaryota	Alveolata	Peridiniales	Bacteria	Bacteroidetes	Saprospirales	Euk-Bact
233	MEND-TF-18S-494	MEND-TF-16S-1033	0	0.665743819755412	Eukaryota	Alveolata	Peridiniales	Bacteria	Proteobacteria	Sphingomonadales	Euk-Bact
234	MEND-TF-18S-494	MEND-TF-16S-1037	0	0.58050670116211	Eukaryota	Alveolata	Peridiniales	Bacteria	Planctomycetes	Phycisphaerales	Euk-Bact
235	MEND-TF-18S-494	MEND-TF-16S-1136	0	0.536321054128292	Eukaryota	Alveolata	Peridiniales	Bacteria	Proteobacteria	Rhodobacterales	Euk-Bact
236	MEND-TF-18S-494	MEND-TF-16S-1156	0	0.570433660491228	Eukaryota	Alveolata	Peridiniales	Bacteria	Proteobacteria	Rhodobacterales	Euk-Bact
237	MEND-TF-18S-11	MEND-TF-16S-568	0	0.557250020479338	Eukaryota	Cercozoa	Cercomonadida	Bacteria	Gemmatimonadetes	Gemmatimonadales	Euk-Bact
238	MEND-TF-18S-11	MEND-TF-16S-985	0	0.552420290813525	Eukaryota	Cercozoa	Cercomonadida	Bacteria	Cyanobacteria	Chroococcales	Euk-Bact
239	MEND-TF-18S-11	MEND-TF-16S-662	0	0.596100050570403	Eukaryota	Cercozoa	Cercomonadida	Bacteria	Bacteroidetes	Cytophagales	Euk-Bact
240	MEND-TF-18S-107	MEND-TF-16S-163	0	0.552205773382258	Eukaryota	Endomyxa	Vampyrellida	Bacteria	Proteobacteria	Myxococcales	Euk-Bact
241	MEND-TF-18S-209	MEND-TF-16S-156	0	0.82235321453686	Eukaryota	Stramenopiles	Hyphochytriomycetes	Bacteria	Proteobacteria	Sphingomonadales	Euk-Bact
242	MEND-TF-18S-251	MEND-TF-18S-38	0	0.627105889180386	Eukaryota	Chlorophyta	Sphaeropleales	Eukaryota	Euglenozoa	Spirocuta	Euk-Euk
243	MEND-TF-18S-251	MEND-TF-18S-201	0	0.994710082926701	Eukaryota	Chlorophyta	Sphaeropleales	Eukaryota	Chlorophyta	Sphaeropleales	Euk-Euk
244	MEND-TF-18S-251	MEND-TF-16S-253	0	0.56983460549825	Eukaryota	Chlorophyta	Sphaeropleales	Bacteria	Proteobacteria	Aeromonadales	Euk-Bact
245	MEND-TF-18S-251	MEND-TF-16S-331	0	0.561399424137638	Eukaryota	Chlorophyta	Sphaeropleales	Bacteria	Proteobacteria	Moraxellales	Euk-Bact
246	MEND-TF-18S-251	MEND-TF-16S-381	0	0.596501519688396	Eukaryota	Chlorophyta	Sphaeropleales	Bacteria	Proteobacteria	Neisseriales	Euk-Bact
247	MEND-TF-18S-251	MEND-TF-16S-390	0	0.637759763380522	Eukaryota	Chlorophyta	Sphaeropleales	Bacteria	Proteobacteria	Neisseriales	Euk-Bact
248	MEND-TF-18S-251	MEND-TF-16S-543	0	0.545966465100163	Eukaryota	Chlorophyta	Sphaeropleales	Bacteria	Proteobacteria	Chromatiales	Euk-Bact
249	MEND-TF-18S-251	MEND-TF-16S-777	0	0.620771659734738	Eukaryota	Chlorophyta	Sphaeropleales	Bacteria	Cyanobacteria	Oscillatoriales	Euk-Bact
250	MEND-TF-18S-274	MEND-TF-16S-418	0	0.531573966237715	Eukaryota	Opisthokonta	Pirum	Bacteria	Proteobacteria	Burkholderiales	Euk-Bact
251	MEND-TF-18S-274	MEND-TF-16S-444	0	0.516815340556908	Eukaryota	Opisthokonta	Pirum	Bacteria	Proteobacteria	Burkholderiales	Euk-Bact
252	MEND-TF-18S-274	MEND-TF-16S-860	0	0.564926713723916	Eukaryota	Opisthokonta	Pirum	Bacteria	Bacteroidetes	Cytophagales	Euk-Bact
253	MEND-TF-18S-274	MEND-TF-16S-967	0	0.539421664016305	Eukaryota	Opisthokonta	Pirum	Bacteria	Cyanobacteria	Pseudanabaenales	Euk-Bact
254	MEND-TF-18S-274	MEND-TF-16S-1050	0	0.515195185823496	Eukaryota	Opisthokonta	Pirum	Bacteria	Proteobacteria	Caulobacterales	Euk-Bact
255	MEND-TF-18S-274	MEND-TF-16S-120	0	0.536390774277589	Eukaryota	Opisthokonta	Pirum	Bacteria	Verrucomicrobia	Chthoniobacterales	Euk-Bact
256	MEND-TF-18S-274	MEND-TF-16S-731	0	0.577561607413864	Eukaryota	Opisthokonta	Pirum	Bacteria	Proteobacteria	Desulfuromonadales	Euk-Bact
257	MEND-TF-18S-274	MEND-TF-16S-960	0	0.56153706425323	Eukaryota	Opisthokonta	Pirum	Bacteria	Proteobacteria	Rhodospirillales	Euk-Bact
258	MEND-TF-18S-300	MEND-TF-16S-185	0	0.509269228574761	Eukaryota	Ciliophora	Sessilida	Bacteria	Verrucomicrobia	Verrucomicrobiales	Euk-Bact
259	MEND-TF-18S-300	MEND-TF-16S-504	0	0.539418523355207	Eukaryota	Ciliophora	Sessilida	Bacteria	Planctomycetes	Pirellulales	Euk-Bact
260	MEND-TF-18S-307	MEND-TF-16S-197	0	0.557922290107605	Eukaryota	Apicomplexa	Coccidia	Bacteria	Proteobacteria	Myxococcales	Euk-Bact
261	MEND-TF-18S-307	MEND-TF-16S-1056	0	0.572636137237355	Eukaryota	Apicomplexa	Coccidia	Bacteria	Cyanobacteria	Pleurocapsales	Euk-Bact
262	MEND-TF-18S-336	MEND-TF-16S-1013	0	0.582381523981212	Eukaryota	Ciliophora	Heterotrichida	Bacteria	Cyanobacteria	Nostocales	Euk-Bact
263	MEND-TF-18S-336	MEND-TF-16S-972	0	0.746430793138129	Eukaryota	Ciliophora	Heterotrichida	Bacteria	Cyanobacteria	Chroococcales	Euk-Bact
264	MEND-TF-18S-336	MEND-TF-16S-1000	0	0.54715382423622	Eukaryota	Ciliophora	Heterotrichida	Bacteria	Cyanobacteria	Pseudanabaenales	Euk-Bact
265	MEND-TF-18S-366	MEND-TF-16S-425	0	0.549364232106656	Eukaryota	Apicomplexa	Coccidia	Bacteria	Proteobacteria	Silvanigrellales	Euk-Bact
266	MEND-TF-18S-366	MEND-TF-16S-637	0	0.594574483051619	Eukaryota	Apicomplexa	Coccidia	Bacteria	Acidobacteria	Blastocatellales	Euk-Bact
267	MEND-TF-18S-379	MEND-TF-18S-211	0	0.984987550073353	Eukaryota	Cercozoa	unclassified Cercozoa	Eukaryota	Cercozoa	unclassified Cercozoa	Euk-Euk
268	MEND-TF-18S-379	MEND-TF-16S-412	0	0.516413750323853	Eukaryota	Cercozoa	unclassified Cercozoa	Bacteria	Verrucomicrobia	Terrimicrobiales	Euk-Bact
269	MEND-TF-18S-461	MEND-TF-18S-162	0	0.991048948891269	Eukaryota	Alveolata	Gonyaulacales	Eukaryota	Alveolata	Gonyaulacales	Euk-Euk
270	MEND-TF-18S-461	MEND-TF-18S-491	0	0.993644252264585	Eukaryota	Alveolata	Gonyaulacales	Eukaryota	Alveolata	Gonyaulacales	Euk-Euk
271	MEND-TF-18S-461	MEND-TF-18S-557	0	0.992709023931469	Eukaryota	Alveolata	Gonyaulacales	Eukaryota	Alveolata	Gonyaulacales	Euk-Euk
272	MEND-TF-18S-491	MEND-TF-18S-162	0	0.992760690447594	Eukaryota	Alveolata	Gonyaulacales	Eukaryota	Alveolata	Gonyaulacales	Euk-Euk
273	MEND-TF-18S-491	MEND-TF-18S-461	0	0.993644252264585	Eukaryota	Alveolata	Gonyaulacales	Eukaryota	Alveolata	Gonyaulacales	Euk-Euk
274	MEND-TF-18S-491	MEND-TF-18S-557	0	0.994418715161119	Eukaryota	Alveolata	Gonyaulacales	Eukaryota	Alveolata	Gonyaulacales	Euk-Euk
275	MEND-TF-18S-557	MEND-TF-18S-162	0	0.99368903160864	Eukaryota	Alveolata	Gonyaulacales	Eukaryota	Alveolata	Gonyaulacales	Euk-Euk
276	MEND-TF-18S-557	MEND-TF-18S-461	0	0.992709023931469	Eukaryota	Alveolata	Gonyaulacales	Eukaryota	Alveolata	Gonyaulacales	Euk-Euk
277	MEND-TF-18S-557	MEND-TF-18S-491	0	0.994418715161119	Eukaryota	Alveolata	Gonyaulacales	Eukaryota	Alveolata	Gonyaulacales	Euk-Euk
278	MEND-TF-16S-28	MEND-TF-18S-131	0	0.545256828070924	Bacteria	Firmicutes	Bacillales	Eukaryota	Bigyra	Bicosoecida	Euk-Bact
279	MEND-TF-16S-28	MEND-TF-16S-971	0	0.552991026125338	Bacteria	Firmicutes	Bacillales	Bacteria	Cyanobacteria	Synechococcales	Bact-Bact
280	MEND-TF-16S-83	MEND-TF-18S-29	0	0.538724395525975	Bacteria	Spirochaetes	Spirochaetales	Eukaryota	Ciliophora	Ciliophora incertae sedis	Euk-Bact
281	MEND-TF-16S-83	MEND-TF-18S-133	0	0.749521241713569	Bacteria	Spirochaetes	Spirochaetales	Eukaryota	Ochrophyta	Aulacoseirales	Euk-Bact
282	MEND-TF-16S-83	MEND-TF-16S-1008	0	0.919801304828755	Bacteria	Spirochaetes	Spirochaetales	Bacteria	Cyanobacteria	Synechococcales	Bact-Bact
283	MEND-TF-16S-83	MEND-TF-16S-637	0	0.520085931029185	Bacteria	Spirochaetes	Spirochaetales	Bacteria	Acidobacteria	Blastocatellales	Bact-Bact
284	MEND-TF-16S-83	MEND-TF-16S-972	0	0.519351094392517	Bacteria	Spirochaetes	Spirochaetales	Bacteria	Cyanobacteria	Chroococcales	Bact-Bact
285	MEND-TF-16S-83	MEND-TF-16S-1000	0	0.505896585271373	Bacteria	Spirochaetes	Spirochaetales	Bacteria	Cyanobacteria	Pseudanabaenales	Bact-Bact
286	MEND-TF-16S-103	MEND-TF-18S-133	0	0.523967305044977	Bacteria	Verrucomicrobia	Verrucomicrobiales	Eukaryota	Ochrophyta	Aulacoseirales	Euk-Bact
287	MEND-TF-16S-103	MEND-TF-16S-982	0	0.539811273311372	Bacteria	Verrucomicrobia	Verrucomicrobiales	Bacteria	Proteobacteria	Rhodospirillales	Bact-Bact
288	MEND-TF-16S-103	MEND-TF-16S-1008	0	0.560916096872635	Bacteria	Verrucomicrobia	Verrucomicrobiales	Bacteria	Cyanobacteria	Synechococcales	Bact-Bact
289	MEND-TF-16S-103	MEND-TF-16S-1175	0	0.51353718214539	Bacteria	Verrucomicrobia	Verrucomicrobiales	Bacteria	Proteobacteria	Hyphomonadales	Bact-Bact
290	MEND-TF-16S-108	MEND-TF-16S-114	0	0.788262353713999	Bacteria	Verrucomicrobia	Chthoniobacterales	Bacteria	Verrucomicrobia	Chthoniobacterales	Bact-Bact
291	MEND-TF-16S-108	MEND-TF-16S-373	0	0.5819735975426	Bacteria	Verrucomicrobia	Chthoniobacterales	Bacteria	Proteobacteria	Nevskiales	Bact-Bact
292	MEND-TF-16S-108	MEND-TF-16S-412	0	0.647729454107143	Bacteria	Verrucomicrobia	Chthoniobacterales	Bacteria	Verrucomicrobia	Terrimicrobiales	Bact-Bact
293	MEND-TF-16S-108	MEND-TF-16S-531	0	0.638261105655295	Bacteria	Verrucomicrobia	Chthoniobacterales	Bacteria	Planctomycetes	Pirellulales	Bact-Bact
294	MEND-TF-16S-108	MEND-TF-16S-534	0	0.566241322286826	Bacteria	Verrucomicrobia	Chthoniobacterales	Bacteria	Actinobacteria	Acidothermales	Bact-Bact
295	MEND-TF-16S-108	MEND-TF-16S-550	0	0.586153584230502	Bacteria	Verrucomicrobia	Chthoniobacterales	Bacteria	Planctomycetes	Pirellulales	Bact-Bact
296	MEND-TF-16S-108	MEND-TF-16S-615	0	0.577520027096701	Bacteria	Verrucomicrobia	Chthoniobacterales	Bacteria	Actinobacteria	Acidimicrobiales	Bact-Bact
297	MEND-TF-16S-108	MEND-TF-16S-651	0	0.602914666286759	Bacteria	Verrucomicrobia	Chthoniobacterales	Bacteria	Actinobacteria	Acidimicrobiales	Bact-Bact
298	MEND-TF-16S-108	MEND-TF-16S-742	0	0.524515971067837	Bacteria	Verrucomicrobia	Chthoniobacterales	Bacteria	Actinobacteria	Acidothermales	Bact-Bact
299	MEND-TF-16S-108	MEND-TF-16S-1014	0	0.544421689938743	Bacteria	Verrucomicrobia	Chthoniobacterales	Bacteria	Cyanobacteria	Synechococcales	Bact-Bact
300	MEND-TF-16S-108	MEND-TF-16S-1048	0	0.57453783726952	Bacteria	Verrucomicrobia	Chthoniobacterales	Bacteria	Cyanobacteria	Synechococcales	Bact-Bact
301	MEND-TF-16S-108	MEND-TF-16S-1206	0	0.84365940018702	Bacteria	Verrucomicrobia	Chthoniobacterales	Bacteria	Verrucomicrobia	Chthoniobacterales	Bact-Bact
302	MEND-TF-16S-108	MEND-TF-16S-163	0	0.519082085409978	Bacteria	Verrucomicrobia	Chthoniobacterales	Bacteria	Proteobacteria	Myxococcales	Bact-Bact
303	MEND-TF-16S-108	MEND-TF-16S-733	0	0.585435914192231	Bacteria	Verrucomicrobia	Chthoniobacterales	Bacteria	Actinobacteria	Acidimicrobiales	Bact-Bact
304	MEND-TF-16S-108	MEND-TF-16S-798	0	0.50787137472151	Bacteria	Verrucomicrobia	Chthoniobacterales	Bacteria	Proteobacteria	Desulfuromonadales	Bact-Bact
305	MEND-TF-16S-108	MEND-TF-16S-1597	0	0.563707075715138	Bacteria	Verrucomicrobia	Chthoniobacterales	Bacteria	Planctomycetes	Pirellulales	Bact-Bact
306	MEND-TF-16S-109	MEND-TF-16S-174	0	0.83187300523638	Bacteria	Verrucomicrobia	Verrucomicrobiales	Bacteria	Verrucomicrobia	Chthoniobacterales	Bact-Bact
307	MEND-TF-16S-109	MEND-TF-16S-189	0	0.812311171755284	Bacteria	Verrucomicrobia	Verrucomicrobiales	Bacteria	Verrucomicrobia	Verrucomicrobiales	Bact-Bact
308	MEND-TF-16S-114	MEND-TF-16S-108	0	0.788262353713999	Bacteria	Verrucomicrobia	Chthoniobacterales	Bacteria	Verrucomicrobia	Chthoniobacterales	Bact-Bact
309	MEND-TF-16S-114	MEND-TF-16S-373	0	0.569460916704878	Bacteria	Verrucomicrobia	Chthoniobacterales	Bacteria	Proteobacteria	Nevskiales	Bact-Bact
310	MEND-TF-16S-114	MEND-TF-16S-412	0	0.633760606407361	Bacteria	Verrucomicrobia	Chthoniobacterales	Bacteria	Verrucomicrobia	Terrimicrobiales	Bact-Bact
311	MEND-TF-16S-114	MEND-TF-16S-530	0	0.528043713668652	Bacteria	Verrucomicrobia	Chthoniobacterales	Bacteria	Planctomycetes	Pirellulales	Bact-Bact
312	MEND-TF-16S-114	MEND-TF-16S-531	0	0.651951221812027	Bacteria	Verrucomicrobia	Chthoniobacterales	Bacteria	Planctomycetes	Pirellulales	Bact-Bact
313	MEND-TF-16S-114	MEND-TF-16S-534	0	0.53602604179117	Bacteria	Verrucomicrobia	Chthoniobacterales	Bacteria	Actinobacteria	Acidothermales	Bact-Bact
314	MEND-TF-16S-114	MEND-TF-16S-550	0	0.637846879116049	Bacteria	Verrucomicrobia	Chthoniobacterales	Bacteria	Planctomycetes	Pirellulales	Bact-Bact
315	MEND-TF-16S-114	MEND-TF-16S-615	0	0.523094518172247	Bacteria	Verrucomicrobia	Chthoniobacterales	Bacteria	Actinobacteria	Acidimicrobiales	Bact-Bact
316	MEND-TF-16S-114	MEND-TF-16S-651	0	0.531262628013125	Bacteria	Verrucomicrobia	Chthoniobacterales	Bacteria	Actinobacteria	Acidimicrobiales	Bact-Bact
317	MEND-TF-16S-114	MEND-TF-16S-661	0	0.53106778397892	Bacteria	Verrucomicrobia	Chthoniobacterales	Bacteria	Actinobacteria	Micrococcales	Bact-Bact
318	MEND-TF-16S-114	MEND-TF-16S-1014	0	0.587496218938944	Bacteria	Verrucomicrobia	Chthoniobacterales	Bacteria	Cyanobacteria	Synechococcales	Bact-Bact
319	MEND-TF-16S-114	MEND-TF-16S-1048	0	0.580031065628569	Bacteria	Verrucomicrobia	Chthoniobacterales	Bacteria	Cyanobacteria	Synechococcales	Bact-Bact
320	MEND-TF-16S-114	MEND-TF-16S-1206	0	0.825688189636487	Bacteria	Verrucomicrobia	Chthoniobacterales	Bacteria	Verrucomicrobia	Chthoniobacterales	Bact-Bact
321	MEND-TF-16S-114	MEND-TF-16S-503	0	0.555037697385754	Bacteria	Verrucomicrobia	Chthoniobacterales	Bacteria	Planctomycetes	Pirellulales	Bact-Bact
322	MEND-TF-16S-114	MEND-TF-16S-733	0	0.51198935825483	Bacteria	Verrucomicrobia	Chthoniobacterales	Bacteria	Actinobacteria	Acidimicrobiales	Bact-Bact
323	MEND-TF-16S-114	MEND-TF-16S-798	0	0.50394842048142	Bacteria	Verrucomicrobia	Chthoniobacterales	Bacteria	Proteobacteria	Desulfuromonadales	Bact-Bact
324	MEND-TF-16S-114	MEND-TF-16S-1597	0	0.63040813858832	Bacteria	Verrucomicrobia	Chthoniobacterales	Bacteria	Planctomycetes	Pirellulales	Bact-Bact
325	MEND-TF-16S-124	MEND-TF-16S-217	0	0.520644367638596	Bacteria	Verrucomicrobia	Verrucomicrobiales	Bacteria	Verrucomicrobia	Verrucomicrobiales	Bact-Bact
326	MEND-TF-16S-124	MEND-TF-16S-414	0	0.514659955834592	Bacteria	Verrucomicrobia	Verrucomicrobiales	Bacteria	Proteobacteria	Burkholderiales	Bact-Bact
327	MEND-TF-16S-124	MEND-TF-16S-469	0	0.550301183918009	Bacteria	Verrucomicrobia	Verrucomicrobiales	Bacteria	Planctomycetes	Isosphaerales	Bact-Bact
328	MEND-TF-16S-124	MEND-TF-16S-638	0	0.515804654028863	Bacteria	Verrucomicrobia	Verrucomicrobiales	Bacteria	Verrucomicrobia	Terrimicrobiales	Bact-Bact
329	MEND-TF-16S-124	MEND-TF-16S-685	0	0.525557390176878	Bacteria	Verrucomicrobia	Verrucomicrobiales	Bacteria	Actinobacteria	Geodermatophilales	Bact-Bact
330	MEND-TF-16S-124	MEND-TF-16S-700	0	0.511183465386438	Bacteria	Verrucomicrobia	Verrucomicrobiales	Bacteria	Actinobacteria	Acidimicrobiales	Bact-Bact
331	MEND-TF-16S-124	MEND-TF-16S-701	0	0.53778551829494	Bacteria	Verrucomicrobia	Verrucomicrobiales	Bacteria	Verrucomicrobia	Verrucomicrobiales	Bact-Bact
332	MEND-TF-16S-124	MEND-TF-16S-1033	0	0.555265301986073	Bacteria	Verrucomicrobia	Verrucomicrobiales	Bacteria	Proteobacteria	Sphingomonadales	Bact-Bact
333	MEND-TF-16S-124	MEND-TF-16S-1136	0	0.557955100647495	Bacteria	Verrucomicrobia	Verrucomicrobiales	Bacteria	Proteobacteria	Rhodobacterales	Bact-Bact
334	MEND-TF-16S-124	MEND-TF-16S-1156	0	0.622139561332504	Bacteria	Verrucomicrobia	Verrucomicrobiales	Bacteria	Proteobacteria	Rhodobacterales	Bact-Bact
335	MEND-TF-16S-124	MEND-TF-16S-1520	0	0.526869060906874	Bacteria	Verrucomicrobia	Verrucomicrobiales	Bacteria	Proteobacteria	Burkholderiales	Bact-Bact
336	MEND-TF-16S-125	MEND-TF-16S-373	0	0.524348599004603	Bacteria	Verrucomicrobia	Opitutales	Bacteria	Proteobacteria	Nevskiales	Bact-Bact
337	MEND-TF-16S-125	MEND-TF-16S-402	0	0.617252815436096	Bacteria	Verrucomicrobia	Opitutales	Bacteria	Proteobacteria	Burkholderiales	Bact-Bact
338	MEND-TF-16S-125	MEND-TF-16S-405	0	0.541613158792969	Bacteria	Verrucomicrobia	Opitutales	Bacteria	Proteobacteria	Burkholderiales	Bact-Bact
339	MEND-TF-16S-125	MEND-TF-16S-1072	0	0.513698075485643	Bacteria	Verrucomicrobia	Opitutales	Bacteria	Proteobacteria	Rhodospirillales	Bact-Bact
340	MEND-TF-16S-125	MEND-TF-16S-847	0	0.533929575512489	Bacteria	Verrucomicrobia	Opitutales	Bacteria	Armatimonadetes	Fimbriimonadales	Bact-Bact
341	MEND-TF-16S-126	MEND-TF-16S-127	0	0.678547999258084	Bacteria	Verrucomicrobia	Opitutales	Bacteria	Verrucomicrobia	Opitutales	Bact-Bact
342	MEND-TF-16S-126	MEND-TF-16S-131	0	0.841871885499496	Bacteria	Verrucomicrobia	Opitutales	Bacteria	Verrucomicrobia	Opitutales	Bact-Bact
343	MEND-TF-16S-126	MEND-TF-16S-431	0	0.507216579414205	Bacteria	Verrucomicrobia	Opitutales	Bacteria	Proteobacteria	Burkholderiales	Bact-Bact
344	MEND-TF-16S-127	MEND-TF-16S-126	0	0.678547999258084	Bacteria	Verrucomicrobia	Opitutales	Bacteria	Verrucomicrobia	Opitutales	Bact-Bact
345	MEND-TF-16S-130	MEND-TF-16S-310	0	0.539876397475758	Bacteria	Tenericutes	Entomoplasmatales	Bacteria	Proteobacteria	Xanthomonadales	Bact-Bact
346	MEND-TF-16S-130	MEND-TF-16S-961	0	0.502303064806793	Bacteria	Tenericutes	Entomoplasmatales	Bacteria	Cyanobacteria	Pleurocapsales	Bact-Bact
347	MEND-TF-16S-131	MEND-TF-16S-126	0	0.841871885499496	Bacteria	Verrucomicrobia	Opitutales	Bacteria	Verrucomicrobia	Opitutales	Bact-Bact
348	MEND-TF-16S-131	MEND-TF-16S-431	0	0.541319212786836	Bacteria	Verrucomicrobia	Opitutales	Bacteria	Proteobacteria	Burkholderiales	Bact-Bact
349	MEND-TF-16S-142	MEND-TF-16S-373	0	0.609419093263523	Bacteria	Verrucomicrobia	Opitutales	Bacteria	Proteobacteria	Nevskiales	Bact-Bact
350	MEND-TF-16S-142	MEND-TF-16S-395	0	0.633427386267797	Bacteria	Verrucomicrobia	Opitutales	Bacteria	Proteobacteria	Burkholderiales	Bact-Bact
351	MEND-TF-16S-142	MEND-TF-16S-402	0	0.509277285499137	Bacteria	Verrucomicrobia	Opitutales	Bacteria	Proteobacteria	Burkholderiales	Bact-Bact
352	MEND-TF-16S-142	MEND-TF-16S-405	0	0.531318050587487	Bacteria	Verrucomicrobia	Opitutales	Bacteria	Proteobacteria	Burkholderiales	Bact-Bact
353	MEND-TF-16S-142	MEND-TF-16S-432	0	0.606970370993563	Bacteria	Verrucomicrobia	Opitutales	Bacteria	Proteobacteria	Burkholderiales	Bact-Bact
354	MEND-TF-16S-142	MEND-TF-16S-444	0	0.562706439048941	Bacteria	Verrucomicrobia	Opitutales	Bacteria	Proteobacteria	Burkholderiales	Bact-Bact
355	MEND-TF-16S-142	MEND-TF-16S-800	0	0.62576863527009	Bacteria	Verrucomicrobia	Opitutales	Bacteria	Actinobacteria	Micrococcales	Bact-Bact
356	MEND-TF-16S-142	MEND-TF-16S-957	0	0.600719488133528	Bacteria	Verrucomicrobia	Opitutales	Bacteria	Planctomycetes	Phycisphaerales	Bact-Bact
357	MEND-TF-16S-142	MEND-TF-16S-1048	0	0.593820941091298	Bacteria	Verrucomicrobia	Opitutales	Bacteria	Cyanobacteria	Synechococcales	Bact-Bact
358	MEND-TF-16S-142	MEND-TF-16S-1065	0	0.582992860735412	Bacteria	Verrucomicrobia	Opitutales	Bacteria	Planctomycetes	Phycisphaerales	Bact-Bact
359	MEND-TF-16S-142	MEND-TF-16S-1414	0	0.606592591765542	Bacteria	Verrucomicrobia	Opitutales	Bacteria	Planctomycetes	Phycisphaerales	Bact-Bact
360	MEND-TF-16S-142	MEND-TF-16S-143	0	0.590949495169228	Bacteria	Verrucomicrobia	Opitutales	Bacteria	Verrucomicrobia	Chthoniobacterales	Bact-Bact
361	MEND-TF-16S-142	MEND-TF-16S-360	0	0.517031540343656	Bacteria	Verrucomicrobia	Opitutales	Bacteria	Proteobacteria	Gammaproteobacteria incertae sedis	Bact-Bact
362	MEND-TF-16S-142	MEND-TF-16S-397	0	0.522930022440935	Bacteria	Verrucomicrobia	Opitutales	Bacteria	Proteobacteria	Cellvibrionales	Bact-Bact
363	MEND-TF-16S-142	MEND-TF-16S-417	0	0.507980103332507	Bacteria	Verrucomicrobia	Opitutales	Bacteria	Bacteroidetes	Chitinophagales	Bact-Bact
364	MEND-TF-16S-142	MEND-TF-16S-500	0	0.53379844644549	Bacteria	Verrucomicrobia	Opitutales	Bacteria	Verrucomicrobia	Verrucomicrobia incertae sedis	Bact-Bact
365	MEND-TF-16S-142	MEND-TF-16S-560	0	0.567916529044481	Bacteria	Verrucomicrobia	Opitutales	Bacteria	Gemmatimonadetes	Gemmatimonadales	Bact-Bact
366	MEND-TF-16S-142	MEND-TF-16S-960	0	0.570080424057187	Bacteria	Verrucomicrobia	Opitutales	Bacteria	Proteobacteria	Rhodospirillales	Bact-Bact
367	MEND-TF-16S-148	MEND-TF-18S-130	0	0.536286039175651	Bacteria	Verrucomicrobia	Opitutales	Eukaryota	Ochrophyta	Thalassiosirales	Euk-Bact
368	MEND-TF-16S-148	MEND-TF-16S-353	0	0.562426218204931	Bacteria	Verrucomicrobia	Opitutales	Bacteria	Proteobacteria	Nitrosomonadales	Bact-Bact
369	MEND-TF-16S-148	MEND-TF-16S-482	0	0.557105691564809	Bacteria	Verrucomicrobia	Opitutales	Bacteria	Bacteroidetes	Chitinophagales	Bact-Bact
370	MEND-TF-16S-148	MEND-TF-16S-971	0	0.503172935945334	Bacteria	Verrucomicrobia	Opitutales	Bacteria	Cyanobacteria	Synechococcales	Bact-Bact
371	MEND-TF-16S-160	MEND-TF-16S-529	0	0.557194834741716	Bacteria	Verrucomicrobia	Verrucomicrobiales	Bacteria	Actinobacteria	Acidimicrobiales	Bact-Bact
372	MEND-TF-16S-160	MEND-TF-16S-554	0	0.510496371493933	Bacteria	Verrucomicrobia	Verrucomicrobiales	Bacteria	Actinobacteria	Acidimicrobiales	Bact-Bact
373	MEND-TF-16S-160	MEND-TF-16S-701	0	0.519236923397591	Bacteria	Verrucomicrobia	Verrucomicrobiales	Bacteria	Verrucomicrobia	Verrucomicrobiales	Bact-Bact
374	MEND-TF-16S-169	MEND-TF-16S-1155	0	0.975199992164902	Bacteria	Verrucomicrobia	Chthoniobacterales	Bacteria	Verrucomicrobia	Chthoniobacterales	Bact-Bact
375	MEND-TF-16S-174	MEND-TF-16S-109	0	0.83187300523638	Bacteria	Verrucomicrobia	Chthoniobacterales	Bacteria	Verrucomicrobia	Verrucomicrobiales	Bact-Bact
376	MEND-TF-16S-174	MEND-TF-16S-189	0	0.752171107303024	Bacteria	Verrucomicrobia	Chthoniobacterales	Bacteria	Verrucomicrobia	Verrucomicrobiales	Bact-Bact
377	MEND-TF-16S-174	MEND-TF-16S-405	0	0.517794837877688	Bacteria	Verrucomicrobia	Chthoniobacterales	Bacteria	Proteobacteria	Burkholderiales	Bact-Bact
378	MEND-TF-16S-180	MEND-TF-16S-297	0	0.520958680746908	Bacteria	Verrucomicrobia	Verrucomicrobiales	Bacteria	Proteobacteria	Nitrosomonadales	Bact-Bact
379	MEND-TF-16S-180	MEND-TF-16S-334	0	0.527958968535365	Bacteria	Verrucomicrobia	Verrucomicrobiales	Bacteria	Proteobacteria	Rhodocyclales	Bact-Bact
380	MEND-TF-16S-180	MEND-TF-16S-373	0	0.553314930451248	Bacteria	Verrucomicrobia	Verrucomicrobiales	Bacteria	Proteobacteria	Nevskiales	Bact-Bact
381	MEND-TF-16S-180	MEND-TF-16S-388	0	0.529840572496355	Bacteria	Verrucomicrobia	Verrucomicrobiales	Bacteria	Proteobacteria	Myxococcales	Bact-Bact
382	MEND-TF-16S-180	MEND-TF-16S-443	0	0.511166487575042	Bacteria	Verrucomicrobia	Verrucomicrobiales	Bacteria	Proteobacteria	Burkholderiales	Bact-Bact
383	MEND-TF-16S-180	MEND-TF-16S-444	0	0.614745559032443	Bacteria	Verrucomicrobia	Verrucomicrobiales	Bacteria	Proteobacteria	Burkholderiales	Bact-Bact
384	MEND-TF-16S-180	MEND-TF-16S-450	0	0.501004925969066	Bacteria	Verrucomicrobia	Verrucomicrobiales	Bacteria	Proteobacteria	Nitrosomonadales	Bact-Bact
385	MEND-TF-16S-180	MEND-TF-16S-486	0	0.581703036992187	Bacteria	Verrucomicrobia	Verrucomicrobiales	Bacteria	Bacteroidetes	Chitinophagales	Bact-Bact
386	MEND-TF-16S-180	MEND-TF-16S-615	0	0.520218899233657	Bacteria	Verrucomicrobia	Verrucomicrobiales	Bacteria	Actinobacteria	Acidimicrobiales	Bact-Bact
387	MEND-TF-16S-180	MEND-TF-16S-1014	0	0.541625906445134	Bacteria	Verrucomicrobia	Verrucomicrobiales	Bacteria	Cyanobacteria	Synechococcales	Bact-Bact
388	MEND-TF-16S-180	MEND-TF-16S-1048	0	0.5735531818831	Bacteria	Verrucomicrobia	Verrucomicrobiales	Bacteria	Cyanobacteria	Synechococcales	Bact-Bact
389	MEND-TF-16S-180	MEND-TF-16S-1094	0	0.583242724864302	Bacteria	Verrucomicrobia	Verrucomicrobiales	Bacteria	Proteobacteria	Caulobacterales	Bact-Bact
390	MEND-TF-16S-180	MEND-TF-16S-120	0	0.571425599235663	Bacteria	Verrucomicrobia	Verrucomicrobiales	Bacteria	Verrucomicrobia	Chthoniobacterales	Bact-Bact
391	MEND-TF-16S-180	MEND-TF-16S-143	0	0.52845563223189	Bacteria	Verrucomicrobia	Verrucomicrobiales	Bacteria	Verrucomicrobia	Chthoniobacterales	Bact-Bact
392	MEND-TF-16S-180	MEND-TF-16S-144	0	0.578825444285833	Bacteria	Verrucomicrobia	Verrucomicrobiales	Bacteria	Planctomycetes	Pirellulales	Bact-Bact
393	MEND-TF-16S-180	MEND-TF-16S-152	0	0.692769857295976	Bacteria	Verrucomicrobia	Verrucomicrobiales	Bacteria	Planctomycetes	Pirellulales	Bact-Bact
394	MEND-TF-16S-180	MEND-TF-16S-209	0	0.530370634388431	Bacteria	Verrucomicrobia	Verrucomicrobiales	Bacteria	Proteobacteria	Myxococcales	Bact-Bact
395	MEND-TF-16S-180	MEND-TF-16S-354	0	0.505204178410534	Bacteria	Verrucomicrobia	Verrucomicrobiales	Bacteria	Proteobacteria	Chromatiales	Bact-Bact
396	MEND-TF-16S-180	MEND-TF-16S-380	0	0.570648676728815	Bacteria	Verrucomicrobia	Verrucomicrobiales	Bacteria	Planctomycetes	Planctomycetales	Bact-Bact
397	MEND-TF-16S-180	MEND-TF-16S-560	0	0.613001044074672	Bacteria	Verrucomicrobia	Verrucomicrobiales	Bacteria	Gemmatimonadetes	Gemmatimonadales	Bact-Bact
398	MEND-TF-16S-180	MEND-TF-16S-720	0	0.628821348999672	Bacteria	Verrucomicrobia	Verrucomicrobiales	Bacteria	Bacteroidetes	Sphingobacteriales	Bact-Bact
399	MEND-TF-16S-180	MEND-TF-16S-798	0	0.573995489261094	Bacteria	Verrucomicrobia	Verrucomicrobiales	Bacteria	Proteobacteria	Desulfuromonadales	Bact-Bact
400	MEND-TF-16S-180	MEND-TF-16S-899	0	0.544481693907057	Bacteria	Verrucomicrobia	Verrucomicrobiales	Bacteria	Proteobacteria	Desulfuromonadales	Bact-Bact
401	MEND-TF-16S-180	MEND-TF-16S-960	0	0.743394601458602	Bacteria	Verrucomicrobia	Verrucomicrobiales	Bacteria	Proteobacteria	Rhodospirillales	Bact-Bact
402	MEND-TF-16S-180	MEND-TF-16S-1054	0	0.522117295339374	Bacteria	Verrucomicrobia	Verrucomicrobiales	Bacteria	Chlorobi	Chlorobiales	Bact-Bact
403	MEND-TF-16S-180	MEND-TF-16S-1100	0	0.596904976097187	Bacteria	Verrucomicrobia	Verrucomicrobiales	Bacteria	Planctomycetes	Phycisphaerales	Bact-Bact
404	MEND-TF-16S-189	MEND-TF-16S-109	0	0.812311171755284	Bacteria	Verrucomicrobia	Verrucomicrobiales	Bacteria	Verrucomicrobia	Verrucomicrobiales	Bact-Bact
405	MEND-TF-16S-189	MEND-TF-16S-174	0	0.752171107303024	Bacteria	Verrucomicrobia	Verrucomicrobiales	Bacteria	Verrucomicrobia	Chthoniobacterales	Bact-Bact
406	MEND-TF-16S-189	MEND-TF-16S-215	0	0.536070492955276	Bacteria	Verrucomicrobia	Verrucomicrobiales	Bacteria	Verrucomicrobia	Verrucomicrobiales	Bact-Bact
407	MEND-TF-16S-215	MEND-TF-16S-189	0	0.536070492955276	Bacteria	Verrucomicrobia	Verrucomicrobiales	Bacteria	Verrucomicrobia	Verrucomicrobiales	Bact-Bact
408	MEND-TF-16S-215	MEND-TF-16S-245	0	0.722219161551422	Bacteria	Verrucomicrobia	Verrucomicrobiales	Bacteria	Verrucomicrobia	Verrucomicrobiales	Bact-Bact
409	MEND-TF-16S-217	MEND-TF-18S-85	0	0.534446258359445	Bacteria	Verrucomicrobia	Verrucomicrobiales	Eukaryota	Cercozoa	Cryomonadida	Euk-Bact
410	MEND-TF-16S-217	MEND-TF-18S-87	0	0.533400989560742	Bacteria	Verrucomicrobia	Verrucomicrobiales	Eukaryota	Cercozoa	Cryomonadida	Euk-Bact
411	MEND-TF-16S-217	MEND-TF-16S-124	0	0.520644367638596	Bacteria	Verrucomicrobia	Verrucomicrobiales	Bacteria	Verrucomicrobia	Verrucomicrobiales	Bact-Bact
412	MEND-TF-16S-217	MEND-TF-16S-299	0	0.677794737901015	Bacteria	Verrucomicrobia	Verrucomicrobiales	Bacteria	Verrucomicrobia	Verrucomicrobiales	Bact-Bact
413	MEND-TF-16S-217	MEND-TF-16S-349	0	0.584237290001048	Bacteria	Verrucomicrobia	Verrucomicrobiales	Bacteria	Proteobacteria	Burkholderiales	Bact-Bact
414	MEND-TF-16S-217	MEND-TF-16S-482	0	0.592151781870454	Bacteria	Verrucomicrobia	Verrucomicrobiales	Bacteria	Bacteroidetes	Chitinophagales	Bact-Bact
415	MEND-TF-16S-217	MEND-TF-16S-638	0	0.500726301762178	Bacteria	Verrucomicrobia	Verrucomicrobiales	Bacteria	Verrucomicrobia	Terrimicrobiales	Bact-Bact
416	MEND-TF-16S-217	MEND-TF-16S-685	0	0.585385205301314	Bacteria	Verrucomicrobia	Verrucomicrobiales	Bacteria	Actinobacteria	Geodermatophilales	Bact-Bact
417	MEND-TF-16S-217	MEND-TF-16S-701	0	0.528585757550376	Bacteria	Verrucomicrobia	Verrucomicrobiales	Bacteria	Verrucomicrobia	Verrucomicrobiales	Bact-Bact
418	MEND-TF-16S-217	MEND-TF-16S-769	0	0.504603171422619	Bacteria	Verrucomicrobia	Verrucomicrobiales	Bacteria	Bacteroidetes	Flavobacteriales	Bact-Bact
419	MEND-TF-16S-217	MEND-TF-16S-1156	0	0.580018273904463	Bacteria	Verrucomicrobia	Verrucomicrobiales	Bacteria	Proteobacteria	Rhodobacterales	Bact-Bact
420	MEND-TF-16S-217	MEND-TF-16S-1520	0	0.601986429897391	Bacteria	Verrucomicrobia	Verrucomicrobiales	Bacteria	Proteobacteria	Burkholderiales	Bact-Bact
421	MEND-TF-16S-232	MEND-TF-16S-269	0	0.527989668119029	Bacteria	Verrucomicrobia	Verrucomicrobiales	Bacteria	Verrucomicrobia	Verrucomicrobiales	Bact-Bact
422	MEND-TF-16S-232	MEND-TF-16S-282	0	0.50753422111083	Bacteria	Verrucomicrobia	Verrucomicrobiales	Bacteria	Verrucomicrobia	Verrucomicrobiales	Bact-Bact
423	MEND-TF-16S-232	MEND-TF-16S-421	0	0.514058706176032	Bacteria	Verrucomicrobia	Verrucomicrobiales	Bacteria	Proteobacteria	Burkholderiales	Bact-Bact
424	MEND-TF-16S-232	MEND-TF-16S-689	0	0.621467741994705	Bacteria	Verrucomicrobia	Verrucomicrobiales	Bacteria	Actinobacteria	Acidimicrobiales	Bact-Bact
425	MEND-TF-16S-232	MEND-TF-16S-766	0	0.508291535611497	Bacteria	Verrucomicrobia	Verrucomicrobiales	Bacteria	Bacteroidetes	Flavobacteriales	Bact-Bact
426	MEND-TF-16S-232	MEND-TF-16S-1029	0	0.576604949225591	Bacteria	Verrucomicrobia	Verrucomicrobiales	Bacteria	Proteobacteria	Sphingomonadales	Bact-Bact
427	MEND-TF-16S-235	MEND-TF-18S-1	0	0.692582868332228	Bacteria	Verrucomicrobia	Verrucomicrobiales	Eukaryota	Bigyra	Bicosoecida	Euk-Bact
428	MEND-TF-16S-235	MEND-TF-18S-309	0	0.680005539606	Bacteria	Verrucomicrobia	Verrucomicrobiales	Eukaryota	Bigyra	Bicosoecida	Euk-Bact
429	MEND-TF-16S-235	MEND-TF-16S-1050	0	0.785193617093811	Bacteria	Verrucomicrobia	Verrucomicrobiales	Bacteria	Proteobacteria	Caulobacterales	Bact-Bact
430	MEND-TF-16S-235	MEND-TF-16S-679	0	0.574504640349848	Bacteria	Verrucomicrobia	Verrucomicrobiales	Bacteria	Bacteroidetes	Flavobacteriales	Bact-Bact
431	MEND-TF-16S-235	MEND-TF-16S-897	0	0.513285980380944	Bacteria	Verrucomicrobia	Verrucomicrobiales	Bacteria	Proteobacteria	Rhodospirillales	Bact-Bact
432	MEND-TF-16S-242	MEND-TF-18S-87	0	0.558117173137699	Bacteria	Actinobacteria	Solirubrobacterales	Eukaryota	Cercozoa	Cryomonadida	Euk-Bact
433	MEND-TF-16S-242	MEND-TF-16S-529	0	0.527870596884735	Bacteria	Actinobacteria	Solirubrobacterales	Bacteria	Actinobacteria	Acidimicrobiales	Bact-Bact
434	MEND-TF-16S-242	MEND-TF-16S-554	0	0.524720801999024	Bacteria	Actinobacteria	Solirubrobacterales	Bacteria	Actinobacteria	Acidimicrobiales	Bact-Bact
435	MEND-TF-16S-242	MEND-TF-16S-617	0	0.696751418038888	Bacteria	Actinobacteria	Solirubrobacterales	Bacteria	Actinobacteria	Sporichthyales	Bact-Bact
436	MEND-TF-16S-242	MEND-TF-16S-700	0	0.552671518196888	Bacteria	Actinobacteria	Solirubrobacterales	Bacteria	Actinobacteria	Acidimicrobiales	Bact-Bact
437	MEND-TF-16S-242	MEND-TF-16S-746	0	0.602554467265755	Bacteria	Actinobacteria	Solirubrobacterales	Bacteria	Planctomycetes	Planctomycetales	Bact-Bact
438	MEND-TF-16S-242	MEND-TF-16S-1743	0	0.576393722557382	Bacteria	Actinobacteria	Solirubrobacterales	Bacteria	Actinobacteria	Acidimicrobiales	Bact-Bact
439	MEND-TF-16S-243	MEND-TF-16S-414	0	0.532410162065914	Bacteria	Actinobacteria	Gaiellales	Bacteria	Proteobacteria	Burkholderiales	Bact-Bact
440	MEND-TF-16S-243	MEND-TF-16S-554	0	0.523304443664245	Bacteria	Actinobacteria	Gaiellales	Bacteria	Actinobacteria	Acidimicrobiales	Bact-Bact
441	MEND-TF-16S-243	MEND-TF-16S-1743	0	0.513140957635611	Bacteria	Actinobacteria	Gaiellales	Bacteria	Actinobacteria	Acidimicrobiales	Bact-Bact
442	MEND-TF-16S-244	MEND-TF-16S-418	0	0.50063518906522	Bacteria	Verrucomicrobia	Verrucomicrobiales	Bacteria	Proteobacteria	Burkholderiales	Bact-Bact
443	MEND-TF-16S-244	MEND-TF-16S-1054	0	0.576796846452478	Bacteria	Verrucomicrobia	Verrucomicrobiales	Bacteria	Chlorobi	Chlorobiales	Bact-Bact
444	MEND-TF-16S-245	MEND-TF-16S-215	0	0.722219161551422	Bacteria	Verrucomicrobia	Verrucomicrobiales	Bacteria	Verrucomicrobia	Verrucomicrobiales	Bact-Bact
445	MEND-TF-16S-249	MEND-TF-16S-463	0	0.570354160403246	Bacteria	Proteobacteria	Xanthomonadales	Bacteria	Planctomycetes	Gemmatales	Bact-Bact
446	MEND-TF-16S-249	MEND-TF-16S-669	0	0.619695402201108	Bacteria	Proteobacteria	Xanthomonadales	Bacteria	Actinobacteria	Micrococcales	Bact-Bact
447	MEND-TF-16S-249	MEND-TF-16S-1066	0	0.53302028256564	Bacteria	Proteobacteria	Xanthomonadales	Bacteria	Proteobacteria	Hyphomicrobiales	Bact-Bact
448	MEND-TF-16S-249	MEND-TF-16S-1072	0	0.541086396905401	Bacteria	Proteobacteria	Xanthomonadales	Bacteria	Proteobacteria	Rhodospirillales	Bact-Bact
449	MEND-TF-16S-249	MEND-TF-16S-426	0	0.518597768476874	Bacteria	Proteobacteria	Xanthomonadales	Bacteria	Verrucomicrobia	Terrimicrobiales	Bact-Bact
450	MEND-TF-16S-253	MEND-TF-18S-201	0	0.609387742033071	Bacteria	Proteobacteria	Aeromonadales	Eukaryota	Chlorophyta	Sphaeropleales	Euk-Bact
451	MEND-TF-16S-253	MEND-TF-18S-251	0	0.56983460549825	Bacteria	Proteobacteria	Aeromonadales	Eukaryota	Chlorophyta	Sphaeropleales	Euk-Bact
452	MEND-TF-16S-253	MEND-TF-16S-331	0	0.969222406111868	Bacteria	Proteobacteria	Aeromonadales	Bacteria	Proteobacteria	Moraxellales	Bact-Bact
453	MEND-TF-16S-253	MEND-TF-16S-347	0	0.507678999067458	Bacteria	Proteobacteria	Aeromonadales	Bacteria	Proteobacteria	Pseudomonadales	Bact-Bact
454	MEND-TF-16S-253	MEND-TF-16S-390	0	0.628716504499564	Bacteria	Proteobacteria	Aeromonadales	Bacteria	Proteobacteria	Neisseriales	Bact-Bact
455	MEND-TF-16S-253	MEND-TF-16S-543	0	0.888590669678607	Bacteria	Proteobacteria	Aeromonadales	Bacteria	Proteobacteria	Chromatiales	Bact-Bact
456	MEND-TF-16S-253	MEND-TF-16S-1027	0	0.679959167713681	Bacteria	Proteobacteria	Aeromonadales	Bacteria	Proteobacteria	Sphingomonadales	Bact-Bact
457	MEND-TF-16S-269	MEND-TF-16S-232	0	0.527989668119029	Bacteria	Verrucomicrobia	Verrucomicrobiales	Bacteria	Verrucomicrobia	Verrucomicrobiales	Bact-Bact
458	MEND-TF-16S-269	MEND-TF-16S-420	0	0.621874998620804	Bacteria	Verrucomicrobia	Verrucomicrobiales	Bacteria	Bacteroidetes	Chitinophagales	Bact-Bact
459	MEND-TF-16S-269	MEND-TF-16S-421	0	0.555600352615542	Bacteria	Verrucomicrobia	Verrucomicrobiales	Bacteria	Proteobacteria	Burkholderiales	Bact-Bact
460	MEND-TF-16S-269	MEND-TF-16S-766	0	0.628192117985264	Bacteria	Verrucomicrobia	Verrucomicrobiales	Bacteria	Bacteroidetes	Flavobacteriales	Bact-Bact
461	MEND-TF-16S-269	MEND-TF-16S-1028	0	0.526172837677717	Bacteria	Verrucomicrobia	Verrucomicrobiales	Bacteria	Proteobacteria	Rhodospirillales	Bact-Bact
462	MEND-TF-16S-269	MEND-TF-16S-1029	0	0.605100570371161	Bacteria	Verrucomicrobia	Verrucomicrobiales	Bacteria	Proteobacteria	Sphingomonadales	Bact-Bact
463	MEND-TF-16S-269	MEND-TF-16S-1066	0	0.539265724687475	Bacteria	Verrucomicrobia	Verrucomicrobiales	Bacteria	Proteobacteria	Hyphomicrobiales	Bact-Bact
464	MEND-TF-16S-269	MEND-TF-16S-1093	0	0.52687515039322	Bacteria	Verrucomicrobia	Verrucomicrobiales	Bacteria	Proteobacteria	Caulobacterales	Bact-Bact
465	MEND-TF-16S-269	MEND-TF-16S-678	0	0.606545776630108	Bacteria	Verrucomicrobia	Verrucomicrobiales	Bacteria	Planctomycetes	Pirellulales	Bact-Bact
466	MEND-TF-16S-269	MEND-TF-16S-694	0	0.524827961218554	Bacteria	Verrucomicrobia	Verrucomicrobiales	Bacteria	Planctomycetes	Pirellulales	Bact-Bact
467	MEND-TF-16S-269	MEND-TF-16S-890	0	0.556825712408105	Bacteria	Verrucomicrobia	Verrucomicrobiales	Bacteria	Planctomycetes	Pirellulales	Bact-Bact
468	MEND-TF-16S-269	MEND-TF-16S-904	0	0.584486893292471	Bacteria	Verrucomicrobia	Verrucomicrobiales	Bacteria	Planctomycetes	Pirellulales	Bact-Bact
469	MEND-TF-16S-272	MEND-TF-18S-110	0	0.518211987088853	Bacteria	Proteobacteria	Burkholderiales	Eukaryota	Arthropoda	Cyclopoida	Euk-Bact
470	MEND-TF-16S-281	MEND-TF-16S-335	0	0.75934034649524	Bacteria	Proteobacteria	Nitrosomonadales	Bacteria	Proteobacteria	Nitrosomonadales	Bact-Bact
471	MEND-TF-16S-281	MEND-TF-16S-339	0	0.509872200149759	Bacteria	Proteobacteria	Nitrosomonadales	Bacteria	Proteobacteria	Methylococcales	Bact-Bact
472	MEND-TF-16S-281	MEND-TF-16S-377	0	0.831861255777882	Bacteria	Proteobacteria	Nitrosomonadales	Bacteria	Proteobacteria	Methylococcales	Bact-Bact
473	MEND-TF-16S-281	MEND-TF-16S-1661	0	0.980104417302996	Bacteria	Proteobacteria	Nitrosomonadales	Bacteria	Proteobacteria	Nitrosomonadales	Bact-Bact
474	MEND-TF-16S-281	MEND-TF-16S-317	0	0.501962067556354	Bacteria	Proteobacteria	Nitrosomonadales	Bacteria	Proteobacteria	Chromatiales	Bact-Bact
475	MEND-TF-16S-281	MEND-TF-16S-343	0	0.514706240077156	Bacteria	Proteobacteria	Nitrosomonadales	Bacteria	Proteobacteria	Methylococcales	Bact-Bact
476	MEND-TF-16S-281	MEND-TF-16S-376	0	0.822540290355684	Bacteria	Proteobacteria	Nitrosomonadales	Bacteria	Proteobacteria	Methylococcales	Bact-Bact
477	MEND-TF-16S-281	MEND-TF-16S-804	0	0.532908081201389	Bacteria	Proteobacteria	Nitrosomonadales	Bacteria	Proteobacteria	Bdellovibrionales	Bact-Bact
478	MEND-TF-16S-281	MEND-TF-16S-839	0	0.708286265545821	Bacteria	Proteobacteria	Nitrosomonadales	Bacteria	Proteobacteria	Campylobacterales	Bact-Bact
479	MEND-TF-16S-281	MEND-TF-16S-849	0	0.822648351064784	Bacteria	Proteobacteria	Nitrosomonadales	Bacteria	Proteobacteria	Methylococcales	Bact-Bact
480	MEND-TF-16S-282	MEND-TF-16S-232	0	0.50753422111083	Bacteria	Verrucomicrobia	Verrucomicrobiales	Bacteria	Verrucomicrobia	Verrucomicrobiales	Bact-Bact
481	MEND-TF-16S-282	MEND-TF-16S-378	0	0.538358947136728	Bacteria	Verrucomicrobia	Verrucomicrobiales	Bacteria	Proteobacteria	Nitrosomonadales	Bact-Bact
482	MEND-TF-16S-282	MEND-TF-16S-689	0	0.646878950643598	Bacteria	Verrucomicrobia	Verrucomicrobiales	Bacteria	Actinobacteria	Acidimicrobiales	Bact-Bact
483	MEND-TF-16S-282	MEND-TF-16S-987	0	0.561354815950074	Bacteria	Verrucomicrobia	Verrucomicrobiales	Bacteria	Proteobacteria	Sphingomonadales	Bact-Bact
484	MEND-TF-16S-282	MEND-TF-16S-1011	0	0.574437618923698	Bacteria	Verrucomicrobia	Verrucomicrobiales	Bacteria	Cyanobacteria	Nostocales	Bact-Bact
485	MEND-TF-16S-282	MEND-TF-16S-1036	0	0.527846078783075	Bacteria	Verrucomicrobia	Verrucomicrobiales	Bacteria	Proteobacteria	Sphingomonadales	Bact-Bact
486	MEND-TF-16S-282	MEND-TF-16S-1043	0	0.536992898885554	Bacteria	Verrucomicrobia	Verrucomicrobiales	Bacteria	Proteobacteria	Sphingomonadales	Bact-Bact
487	MEND-TF-16S-282	MEND-TF-16S-1148	0	0.586399066583202	Bacteria	Verrucomicrobia	Verrucomicrobiales	Bacteria	Proteobacteria	Rhodobacterales	Bact-Bact
488	MEND-TF-16S-282	MEND-TF-16S-602	0	0.538019187081786	Bacteria	Verrucomicrobia	Verrucomicrobiales	Bacteria	Bacteroidetes	Cytophagales	Bact-Bact
489	MEND-TF-16S-290	MEND-TF-16S-297	0	0.527109475830683	Bacteria	Verrucomicrobia	Verrucomicrobiales	Bacteria	Proteobacteria	Nitrosomonadales	Bact-Bact
490	MEND-TF-16S-290	MEND-TF-16S-609	0	0.571443542608555	Bacteria	Verrucomicrobia	Verrucomicrobiales	Bacteria	Bacteroidetes	Bacteroidales	Bact-Bact
491	MEND-TF-16S-290	MEND-TF-16S-967	0	0.501274328768914	Bacteria	Verrucomicrobia	Verrucomicrobiales	Bacteria	Cyanobacteria	Pseudanabaenales	Bact-Bact
492	MEND-TF-16S-290	MEND-TF-16S-116	0	0.591788085372565	Bacteria	Verrucomicrobia	Verrucomicrobiales	Bacteria	Kiritimatiellaeota	Kiritimatiellales	Bact-Bact
493	MEND-TF-16S-290	MEND-TF-16S-140	0	0.596703562127238	Bacteria	Verrucomicrobia	Verrucomicrobiales	Bacteria	Kiritimatiellaeota	Kiritimatiellales	Bact-Bact
494	MEND-TF-16S-290	MEND-TF-16S-167	0	0.521801773455062	Bacteria	Verrucomicrobia	Verrucomicrobiales	Bacteria	Kiritimatiellaeota	Kiritimatiellales	Bact-Bact
495	MEND-TF-16S-290	MEND-TF-16S-364	0	0.58322667939448	Bacteria	Verrucomicrobia	Verrucomicrobiales	Bacteria	Planctomycetes	Pirellulales	Bact-Bact
496	MEND-TF-16S-290	MEND-TF-16S-409	0	0.555747593449149	Bacteria	Verrucomicrobia	Verrucomicrobiales	Bacteria	Bacteroidetes	Bacteroidales	Bact-Bact
497	MEND-TF-16S-290	MEND-TF-16S-440	0	0.608540965724124	Bacteria	Verrucomicrobia	Verrucomicrobiales	Bacteria	Bacteroidetes	Bacteroidales	Bact-Bact
498	MEND-TF-16S-294	MEND-TF-16S-296	0	0.612312132101691	Bacteria	Verrucomicrobia	Verrucomicrobiales	Bacteria	Verrucomicrobia	Verrucomicrobiales	Bact-Bact
499	MEND-TF-16S-295	MEND-TF-16S-1036	0	0.505868487101052	Bacteria	Proteobacteria	Myxococcales	Bacteria	Proteobacteria	Sphingomonadales	Bact-Bact
500	MEND-TF-16S-295	MEND-TF-16S-1043	0	0.506433214454429	Bacteria	Proteobacteria	Myxococcales	Bacteria	Proteobacteria	Sphingomonadales	Bact-Bact
501	MEND-TF-16S-295	MEND-TF-16S-565	0	0.608654036279014	Bacteria	Proteobacteria	Myxococcales	Bacteria	Bacteroidetes	Sphingobacteriales	Bact-Bact
502	MEND-TF-16S-295	MEND-TF-16S-631	0	0.512357787417342	Bacteria	Proteobacteria	Myxococcales	Bacteria	Bacteroidetes	Flavobacteriales	Bact-Bact
503	MEND-TF-16S-296	MEND-TF-16S-294	0	0.612312132101691	Bacteria	Verrucomicrobia	Verrucomicrobiales	Bacteria	Verrucomicrobia	Verrucomicrobiales	Bact-Bact
504	MEND-TF-16S-296	MEND-TF-16S-548	0	0.501178386799064	Bacteria	Verrucomicrobia	Verrucomicrobiales	Bacteria	Bacteroidetes	Flavobacteriales	Bact-Bact
505	MEND-TF-16S-296	MEND-TF-16S-624	0	0.515160236520013	Bacteria	Verrucomicrobia	Verrucomicrobiales	Bacteria	Bacteroidetes	Sphingobacteriales	Bact-Bact
506	MEND-TF-16S-297	MEND-TF-16S-180	0	0.520958680746908	Bacteria	Proteobacteria	Nitrosomonadales	Bacteria	Verrucomicrobia	Verrucomicrobiales	Bact-Bact
507	MEND-TF-16S-297	MEND-TF-16S-290	0	0.527109475830683	Bacteria	Proteobacteria	Nitrosomonadales	Bacteria	Verrucomicrobia	Verrucomicrobiales	Bact-Bact
508	MEND-TF-16S-297	MEND-TF-16S-326	0	0.685721849847262	Bacteria	Proteobacteria	Nitrosomonadales	Bacteria	Proteobacteria	Rhodocyclales	Bact-Bact
509	MEND-TF-16S-297	MEND-TF-16S-327	0	0.785819119499348	Bacteria	Proteobacteria	Nitrosomonadales	Bacteria	Proteobacteria	Rhodocyclales	Bact-Bact
510	MEND-TF-16S-297	MEND-TF-16S-334	0	0.71715859807022	Bacteria	Proteobacteria	Nitrosomonadales	Bacteria	Proteobacteria	Rhodocyclales	Bact-Bact
511	MEND-TF-16S-297	MEND-TF-16S-450	0	0.727586921937388	Bacteria	Proteobacteria	Nitrosomonadales	Bacteria	Proteobacteria	Nitrosomonadales	Bact-Bact
512	MEND-TF-16S-297	MEND-TF-16S-609	0	0.813142599307545	Bacteria	Proteobacteria	Nitrosomonadales	Bacteria	Bacteroidetes	Bacteroidales	Bact-Bact
513	MEND-TF-16S-297	MEND-TF-16S-613	0	0.538430803500227	Bacteria	Proteobacteria	Nitrosomonadales	Bacteria	Bacteroidetes	Sphingobacteriales	Bact-Bact
514	MEND-TF-16S-297	MEND-TF-16S-1048	0	0.5061326391604	Bacteria	Proteobacteria	Nitrosomonadales	Bacteria	Cyanobacteria	Synechococcales	Bact-Bact
515	MEND-TF-16S-297	MEND-TF-16S-116	0	0.754066103392712	Bacteria	Proteobacteria	Nitrosomonadales	Bacteria	Kiritimatiellaeota	Kiritimatiellales	Bact-Bact
516	MEND-TF-16S-297	MEND-TF-16S-140	0	0.649181689167251	Bacteria	Proteobacteria	Nitrosomonadales	Bacteria	Kiritimatiellaeota	Kiritimatiellales	Bact-Bact
517	MEND-TF-16S-297	MEND-TF-16S-167	0	0.66524094792256	Bacteria	Proteobacteria	Nitrosomonadales	Bacteria	Kiritimatiellaeota	Kiritimatiellales	Bact-Bact
518	MEND-TF-16S-297	MEND-TF-16S-229	0	0.513931126487303	Bacteria	Proteobacteria	Nitrosomonadales	Bacteria	Proteobacteria	Desulfuromonadales	Bact-Bact
519	MEND-TF-16S-297	MEND-TF-16S-409	0	0.632606330483988	Bacteria	Proteobacteria	Nitrosomonadales	Bacteria	Bacteroidetes	Bacteroidales	Bact-Bact
520	MEND-TF-16S-297	MEND-TF-16S-917	0	0.585282846824314	Bacteria	Proteobacteria	Nitrosomonadales	Bacteria	Proteobacteria	Campylobacterales	Bact-Bact
521	MEND-TF-16S-297	MEND-TF-16S-960	0	0.51703452641438	Bacteria	Proteobacteria	Nitrosomonadales	Bacteria	Proteobacteria	Rhodospirillales	Bact-Bact
522	MEND-TF-16S-299	MEND-TF-16S-217	0	0.677794737901015	Bacteria	Verrucomicrobia	Verrucomicrobiales	Bacteria	Verrucomicrobia	Verrucomicrobiales	Bact-Bact
523	MEND-TF-16S-299	MEND-TF-16S-701	0	0.561725636432728	Bacteria	Verrucomicrobia	Verrucomicrobiales	Bacteria	Verrucomicrobia	Verrucomicrobiales	Bact-Bact
524	MEND-TF-16S-310	MEND-TF-16S-130	0	0.539876397475758	Bacteria	Proteobacteria	Xanthomonadales	Bacteria	Tenericutes	Entomoplasmatales	Bact-Bact
525	MEND-TF-16S-310	MEND-TF-16S-985	0	0.505043221031007	Bacteria	Proteobacteria	Xanthomonadales	Bacteria	Cyanobacteria	Chroococcales	Bact-Bact
526	MEND-TF-16S-310	MEND-TF-16S-323	0	0.627335696543902	Bacteria	Proteobacteria	Xanthomonadales	Bacteria	Proteobacteria	Xanthomonadales	Bact-Bact
527	MEND-TF-16S-311	MEND-TF-18S-252	0	0.526893992069995	Bacteria	Planctomycetes	Planctomycetales	Eukaryota	Cryptophyta	Kathablepharidacea	Euk-Bact
528	MEND-TF-16S-311	MEND-TF-18S-256	0	0.55926236345206	Bacteria	Planctomycetes	Planctomycetales	Eukaryota	Ciliophora	Oligotrichia	Euk-Bact
529	MEND-TF-16S-311	MEND-TF-18S-494	0	0.666168754996046	Bacteria	Planctomycetes	Planctomycetales	Eukaryota	Alveolata	Peridiniales	Euk-Bact
530	MEND-TF-16S-311	MEND-TF-16S-806	0	0.569917572563262	Bacteria	Planctomycetes	Planctomycetales	Bacteria	Bacteroidetes	Flavobacteriales	Bact-Bact
531	MEND-TF-16S-311	MEND-TF-16S-819	0	0.664346046878007	Bacteria	Planctomycetes	Planctomycetales	Bacteria	Bacteroidetes	Saprospirales	Bact-Bact
532	MEND-TF-16S-311	MEND-TF-16S-1033	0	0.593105385433986	Bacteria	Planctomycetes	Planctomycetales	Bacteria	Proteobacteria	Sphingomonadales	Bact-Bact
533	MEND-TF-16S-311	MEND-TF-16S-979	0	0.54409084489188	Bacteria	Planctomycetes	Planctomycetales	Bacteria	Planctomycetes	Phycisphaerales	Bact-Bact
534	MEND-TF-16S-313	MEND-TF-16S-349	0	0.532421860241614	Bacteria	Proteobacteria	Bacteriovoracales	Bacteria	Proteobacteria	Burkholderiales	Bact-Bact
535	MEND-TF-16S-313	MEND-TF-16S-413	0	0.656633400466739	Bacteria	Proteobacteria	Bacteriovoracales	Bacteria	Bacteroidetes	Chitinophagales	Bact-Bact
536	MEND-TF-16S-313	MEND-TF-16S-451	0	0.655121495727287	Bacteria	Proteobacteria	Bacteriovoracales	Bacteria	Bacteroidetes	Chitinophagales	Bact-Bact
537	MEND-TF-16S-313	MEND-TF-16S-452	0	0.609413073380671	Bacteria	Proteobacteria	Bacteriovoracales	Bacteria	Bacteroidetes	Chitinophagales	Bact-Bact
538	MEND-TF-16S-313	MEND-TF-16S-628	0	0.592568283923724	Bacteria	Proteobacteria	Bacteriovoracales	Bacteria	Actinobacteria	Acidimicrobiales	Bact-Bact
539	MEND-TF-16S-313	MEND-TF-16S-685	0	0.581760319951133	Bacteria	Proteobacteria	Bacteriovoracales	Bacteria	Actinobacteria	Geodermatophilales	Bact-Bact
540	MEND-TF-16S-313	MEND-TF-16S-747	0	0.51705124783367	Bacteria	Proteobacteria	Bacteriovoracales	Bacteria	Bacteroidetes	Saprospirales	Bact-Bact
541	MEND-TF-16S-313	MEND-TF-16S-769	0	0.550125034273256	Bacteria	Proteobacteria	Bacteriovoracales	Bacteria	Bacteroidetes	Flavobacteriales	Bact-Bact
542	MEND-TF-16S-313	MEND-TF-16S-834	0	0.591728519741336	Bacteria	Proteobacteria	Bacteriovoracales	Bacteria	Bacteroidetes	Flavobacteriales	Bact-Bact
543	MEND-TF-16S-313	MEND-TF-16S-1144	0	0.515299311393225	Bacteria	Proteobacteria	Bacteriovoracales	Bacteria	Chloroflexi	Chloroflexales	Bact-Bact
544	MEND-TF-16S-313	MEND-TF-16S-1520	0	0.574387708745171	Bacteria	Proteobacteria	Bacteriovoracales	Bacteria	Proteobacteria	Burkholderiales	Bact-Bact
545	MEND-TF-16S-326	MEND-TF-16S-297	0	0.685721849847262	Bacteria	Proteobacteria	Rhodocyclales	Bacteria	Proteobacteria	Nitrosomonadales	Bact-Bact
546	MEND-TF-16S-326	MEND-TF-16S-327	0	0.758002289320825	Bacteria	Proteobacteria	Rhodocyclales	Bacteria	Proteobacteria	Rhodocyclales	Bact-Bact
547	MEND-TF-16S-326	MEND-TF-16S-334	0	0.703592313797	Bacteria	Proteobacteria	Rhodocyclales	Bacteria	Proteobacteria	Rhodocyclales	Bact-Bact
548	MEND-TF-16S-326	MEND-TF-16S-609	0	0.635921016616898	Bacteria	Proteobacteria	Rhodocyclales	Bacteria	Bacteroidetes	Bacteroidales	Bact-Bact
549	MEND-TF-16S-326	MEND-TF-16S-116	0	0.533612857495547	Bacteria	Proteobacteria	Rhodocyclales	Bacteria	Kiritimatiellaeota	Kiritimatiellales	Bact-Bact
550	MEND-TF-16S-326	MEND-TF-16S-229	0	0.521323246875248	Bacteria	Proteobacteria	Rhodocyclales	Bacteria	Proteobacteria	Desulfuromonadales	Bact-Bact
551	MEND-TF-16S-326	MEND-TF-16S-409	0	0.649919757691413	Bacteria	Proteobacteria	Rhodocyclales	Bacteria	Bacteroidetes	Bacteroidales	Bact-Bact
552	MEND-TF-16S-326	MEND-TF-16S-917	0	0.71924465742149	Bacteria	Proteobacteria	Rhodocyclales	Bacteria	Proteobacteria	Campylobacterales	Bact-Bact
553	MEND-TF-16S-327	MEND-TF-16S-297	0	0.785819119499348	Bacteria	Proteobacteria	Rhodocyclales	Bacteria	Proteobacteria	Nitrosomonadales	Bact-Bact
554	MEND-TF-16S-327	MEND-TF-16S-326	0	0.758002289320825	Bacteria	Proteobacteria	Rhodocyclales	Bacteria	Proteobacteria	Rhodocyclales	Bact-Bact
555	MEND-TF-16S-327	MEND-TF-16S-334	0	0.855763779635611	Bacteria	Proteobacteria	Rhodocyclales	Bacteria	Proteobacteria	Rhodocyclales	Bact-Bact
556	MEND-TF-16S-327	MEND-TF-16S-450	0	0.726378365422905	Bacteria	Proteobacteria	Rhodocyclales	Bacteria	Proteobacteria	Nitrosomonadales	Bact-Bact
557	MEND-TF-16S-327	MEND-TF-16S-609	0	0.839723977625609	Bacteria	Proteobacteria	Rhodocyclales	Bacteria	Bacteroidetes	Bacteroidales	Bact-Bact
558	MEND-TF-16S-327	MEND-TF-16S-613	0	0.561230010320891	Bacteria	Proteobacteria	Rhodocyclales	Bacteria	Bacteroidetes	Sphingobacteriales	Bact-Bact
559	MEND-TF-16S-327	MEND-TF-16S-116	0	0.602520240130068	Bacteria	Proteobacteria	Rhodocyclales	Bacteria	Kiritimatiellaeota	Kiritimatiellales	Bact-Bact
560	MEND-TF-16S-327	MEND-TF-16S-409	0	0.527131210892227	Bacteria	Proteobacteria	Rhodocyclales	Bacteria	Bacteroidetes	Bacteroidales	Bact-Bact
561	MEND-TF-16S-327	MEND-TF-16S-917	0	0.67046208832378	Bacteria	Proteobacteria	Rhodocyclales	Bacteria	Proteobacteria	Campylobacterales	Bact-Bact
562	MEND-TF-16S-331	MEND-TF-18S-201	0	0.604193232690604	Bacteria	Proteobacteria	Moraxellales	Eukaryota	Chlorophyta	Sphaeropleales	Euk-Bact
563	MEND-TF-16S-331	MEND-TF-18S-251	0	0.561399424137638	Bacteria	Proteobacteria	Moraxellales	Eukaryota	Chlorophyta	Sphaeropleales	Euk-Bact
564	MEND-TF-16S-331	MEND-TF-16S-253	0	0.969222406111868	Bacteria	Proteobacteria	Moraxellales	Bacteria	Proteobacteria	Aeromonadales	Bact-Bact
565	MEND-TF-16S-331	MEND-TF-16S-347	0	0.555622228660977	Bacteria	Proteobacteria	Moraxellales	Bacteria	Proteobacteria	Pseudomonadales	Bact-Bact
566	MEND-TF-16S-331	MEND-TF-16S-390	0	0.646916182496853	Bacteria	Proteobacteria	Moraxellales	Bacteria	Proteobacteria	Neisseriales	Bact-Bact
567	MEND-TF-16S-331	MEND-TF-16S-543	0	0.8828762559255	Bacteria	Proteobacteria	Moraxellales	Bacteria	Proteobacteria	Chromatiales	Bact-Bact
568	MEND-TF-16S-331	MEND-TF-16S-1027	0	0.705291952300272	Bacteria	Proteobacteria	Moraxellales	Bacteria	Proteobacteria	Sphingomonadales	Bact-Bact
569	MEND-TF-16S-334	MEND-TF-16S-180	0	0.527958968535365	Bacteria	Proteobacteria	Rhodocyclales	Bacteria	Verrucomicrobia	Verrucomicrobiales	Bact-Bact
570	MEND-TF-16S-334	MEND-TF-16S-297	0	0.71715859807022	Bacteria	Proteobacteria	Rhodocyclales	Bacteria	Proteobacteria	Nitrosomonadales	Bact-Bact
571	MEND-TF-16S-334	MEND-TF-16S-326	0	0.703592313797	Bacteria	Proteobacteria	Rhodocyclales	Bacteria	Proteobacteria	Rhodocyclales	Bact-Bact
572	MEND-TF-16S-334	MEND-TF-16S-327	0	0.855763779635611	Bacteria	Proteobacteria	Rhodocyclales	Bacteria	Proteobacteria	Rhodocyclales	Bact-Bact
573	MEND-TF-16S-334	MEND-TF-16S-450	0	0.649690522407649	Bacteria	Proteobacteria	Rhodocyclales	Bacteria	Proteobacteria	Nitrosomonadales	Bact-Bact
574	MEND-TF-16S-334	MEND-TF-16S-609	0	0.672920307428034	Bacteria	Proteobacteria	Rhodocyclales	Bacteria	Bacteroidetes	Bacteroidales	Bact-Bact
575	MEND-TF-16S-334	MEND-TF-16S-613	0	0.518628792138494	Bacteria	Proteobacteria	Rhodocyclales	Bacteria	Bacteroidetes	Sphingobacteriales	Bact-Bact
576	MEND-TF-16S-334	MEND-TF-16S-651	0	0.517849775705143	Bacteria	Proteobacteria	Rhodocyclales	Bacteria	Actinobacteria	Acidimicrobiales	Bact-Bact
577	MEND-TF-16S-334	MEND-TF-16S-116	0	0.518605408923183	Bacteria	Proteobacteria	Rhodocyclales	Bacteria	Kiritimatiellaeota	Kiritimatiellales	Bact-Bact
578	MEND-TF-16S-334	MEND-TF-16S-229	0	0.510076287937344	Bacteria	Proteobacteria	Rhodocyclales	Bacteria	Proteobacteria	Desulfuromonadales	Bact-Bact
579	MEND-TF-16S-334	MEND-TF-16S-917	0	0.644700048443589	Bacteria	Proteobacteria	Rhodocyclales	Bacteria	Proteobacteria	Campylobacterales	Bact-Bact
580	MEND-TF-16S-334	MEND-TF-16S-960	0	0.505846460682424	Bacteria	Proteobacteria	Rhodocyclales	Bacteria	Proteobacteria	Rhodospirillales	Bact-Bact
581	MEND-TF-16S-335	MEND-TF-16S-281	0	0.75934034649524	Bacteria	Proteobacteria	Nitrosomonadales	Bacteria	Proteobacteria	Nitrosomonadales	Bact-Bact
582	MEND-TF-16S-335	MEND-TF-16S-377	0	0.558847278271129	Bacteria	Proteobacteria	Nitrosomonadales	Bacteria	Proteobacteria	Methylococcales	Bact-Bact
583	MEND-TF-16S-335	MEND-TF-16S-592	0	0.508998478957638	Bacteria	Proteobacteria	Nitrosomonadales	Bacteria	Bacteroidetes	Sphingobacteriales	Bact-Bact
584	MEND-TF-16S-335	MEND-TF-16S-1661	0	0.629192198129043	Bacteria	Proteobacteria	Nitrosomonadales	Bacteria	Proteobacteria	Nitrosomonadales	Bact-Bact
585	MEND-TF-16S-335	MEND-TF-16S-376	0	0.51309478226175	Bacteria	Proteobacteria	Nitrosomonadales	Bacteria	Proteobacteria	Methylococcales	Bact-Bact
586	MEND-TF-16S-335	MEND-TF-16S-839	0	0.531260360649147	Bacteria	Proteobacteria	Nitrosomonadales	Bacteria	Proteobacteria	Campylobacterales	Bact-Bact
587	MEND-TF-16S-335	MEND-TF-16S-849	0	0.516069156991563	Bacteria	Proteobacteria	Nitrosomonadales	Bacteria	Proteobacteria	Methylococcales	Bact-Bact
588	MEND-TF-16S-337	MEND-TF-16S-340	0	0.531643305168101	Bacteria	Proteobacteria	Pseudomonadales	Bacteria	Proteobacteria	Pseudomonadales	Bact-Bact
589	MEND-TF-16S-337	MEND-TF-16S-347	0	0.818702275957181	Bacteria	Proteobacteria	Pseudomonadales	Bacteria	Proteobacteria	Pseudomonadales	Bact-Bact
590	MEND-TF-16S-339	MEND-TF-16S-281	0	0.509872200149759	Bacteria	Proteobacteria	Methylococcales	Bacteria	Proteobacteria	Nitrosomonadales	Bact-Bact
591	MEND-TF-16S-339	MEND-TF-16S-377	0	0.644980552956712	Bacteria	Proteobacteria	Methylococcales	Bacteria	Proteobacteria	Methylococcales	Bact-Bact
592	MEND-TF-16S-339	MEND-TF-16S-1008	0	0.512324896102387	Bacteria	Proteobacteria	Methylococcales	Bacteria	Cyanobacteria	Synechococcales	Bact-Bact
593	MEND-TF-16S-339	MEND-TF-16S-1059	0	0.601251944822134	Bacteria	Proteobacteria	Methylococcales	Bacteria	Proteobacteria	Hyphomicrobiales	Bact-Bact
594	MEND-TF-16S-339	MEND-TF-16S-1661	0	0.537397213521074	Bacteria	Proteobacteria	Methylococcales	Bacteria	Proteobacteria	Nitrosomonadales	Bact-Bact
595	MEND-TF-16S-339	MEND-TF-16S-343	0	0.74186278340594	Bacteria	Proteobacteria	Methylococcales	Bacteria	Proteobacteria	Methylococcales	Bact-Bact
596	MEND-TF-16S-340	MEND-TF-16S-337	0	0.531643305168101	Bacteria	Proteobacteria	Pseudomonadales	Bacteria	Proteobacteria	Pseudomonadales	Bact-Bact
597	MEND-TF-16S-340	MEND-TF-16S-347	0	0.523160243231996	Bacteria	Proteobacteria	Pseudomonadales	Bacteria	Proteobacteria	Pseudomonadales	Bact-Bact
598	MEND-TF-16S-347	MEND-TF-16S-253	0	0.507678999067458	Bacteria	Proteobacteria	Pseudomonadales	Bacteria	Proteobacteria	Aeromonadales	Bact-Bact
599	MEND-TF-16S-347	MEND-TF-16S-331	0	0.555622228660977	Bacteria	Proteobacteria	Pseudomonadales	Bacteria	Proteobacteria	Moraxellales	Bact-Bact
600	MEND-TF-16S-347	MEND-TF-16S-337	0	0.818702275957181	Bacteria	Proteobacteria	Pseudomonadales	Bacteria	Proteobacteria	Pseudomonadales	Bact-Bact
601	MEND-TF-16S-347	MEND-TF-16S-340	0	0.523160243231996	Bacteria	Proteobacteria	Pseudomonadales	Bacteria	Proteobacteria	Pseudomonadales	Bact-Bact
602	MEND-TF-16S-347	MEND-TF-16S-424	0	0.535981809823408	Bacteria	Proteobacteria	Pseudomonadales	Bacteria	Proteobacteria	Burkholderiales	Bact-Bact
603	MEND-TF-16S-347	MEND-TF-16S-543	0	0.505072291836294	Bacteria	Proteobacteria	Pseudomonadales	Bacteria	Proteobacteria	Chromatiales	Bact-Bact
604	MEND-TF-16S-349	MEND-TF-18S-172	0	0.503339919443393	Bacteria	Proteobacteria	Burkholderiales	Eukaryota	Chlorophyta	Chlamydomonadales	Euk-Bact
605	MEND-TF-16S-349	MEND-TF-16S-217	0	0.584237290001048	Bacteria	Proteobacteria	Burkholderiales	Bacteria	Verrucomicrobia	Verrucomicrobiales	Bact-Bact
606	MEND-TF-16S-349	MEND-TF-16S-313	0	0.532421860241614	Bacteria	Proteobacteria	Burkholderiales	Bacteria	Proteobacteria	Bacteriovoracales	Bact-Bact
607	MEND-TF-16S-349	MEND-TF-16S-400	0	0.585292428088057	Bacteria	Proteobacteria	Burkholderiales	Bacteria	Proteobacteria	Burkholderiales	Bact-Bact
608	MEND-TF-16S-349	MEND-TF-16S-424	0	0.580898387366192	Bacteria	Proteobacteria	Burkholderiales	Bacteria	Proteobacteria	Burkholderiales	Bact-Bact
609	MEND-TF-16S-349	MEND-TF-16S-482	0	0.633492213252313	Bacteria	Proteobacteria	Burkholderiales	Bacteria	Bacteroidetes	Chitinophagales	Bact-Bact
610	MEND-TF-16S-349	MEND-TF-16S-484	0	0.518928383260736	Bacteria	Proteobacteria	Burkholderiales	Bacteria	Proteobacteria	Burkholderiales	Bact-Bact
611	MEND-TF-16S-349	MEND-TF-16S-541	0	0.532151464072756	Bacteria	Proteobacteria	Burkholderiales	Bacteria	Bacteroidetes	Flavobacteriales	Bact-Bact
612	MEND-TF-16S-349	MEND-TF-16S-629	0	0.550433989289191	Bacteria	Proteobacteria	Burkholderiales	Bacteria	Bacteroidetes	Sphingobacteriales	Bact-Bact
613	MEND-TF-16S-349	MEND-TF-16S-653	0	0.518835621547205	Bacteria	Proteobacteria	Burkholderiales	Bacteria	Bacteroidetes	Sphingobacteriales	Bact-Bact
614	MEND-TF-16S-349	MEND-TF-16S-685	0	0.536377812527538	Bacteria	Proteobacteria	Burkholderiales	Bacteria	Actinobacteria	Geodermatophilales	Bact-Bact
615	MEND-TF-16S-349	MEND-TF-16S-769	0	0.699260581589528	Bacteria	Proteobacteria	Burkholderiales	Bacteria	Bacteroidetes	Flavobacteriales	Bact-Bact
616	MEND-TF-16S-349	MEND-TF-16S-803	0	0.615815195338042	Bacteria	Proteobacteria	Burkholderiales	Bacteria	Bacteroidetes	Flavobacteriales	Bact-Bact
617	MEND-TF-16S-349	MEND-TF-16S-806	0	0.622661921347092	Bacteria	Proteobacteria	Burkholderiales	Bacteria	Bacteroidetes	Flavobacteriales	Bact-Bact
618	MEND-TF-16S-349	MEND-TF-16S-834	0	0.556934490457401	Bacteria	Proteobacteria	Burkholderiales	Bacteria	Bacteroidetes	Flavobacteriales	Bact-Bact
619	MEND-TF-16S-349	MEND-TF-16S-1033	0	0.570520477818417	Bacteria	Proteobacteria	Burkholderiales	Bacteria	Proteobacteria	Sphingomonadales	Bact-Bact
620	MEND-TF-16S-349	MEND-TF-16S-1136	0	0.620556555048473	Bacteria	Proteobacteria	Burkholderiales	Bacteria	Proteobacteria	Rhodobacterales	Bact-Bact
621	MEND-TF-16S-349	MEND-TF-16S-1156	0	0.677827845149707	Bacteria	Proteobacteria	Burkholderiales	Bacteria	Proteobacteria	Rhodobacterales	Bact-Bact
622	MEND-TF-16S-349	MEND-TF-16S-1520	0	0.878310820385418	Bacteria	Proteobacteria	Burkholderiales	Bacteria	Proteobacteria	Burkholderiales	Bact-Bact
623	MEND-TF-16S-349	MEND-TF-16S-1657	0	0.544498474335752	Bacteria	Proteobacteria	Burkholderiales	Bacteria	Bacteroidetes	Flavobacteriales	Bact-Bact
624	MEND-TF-16S-352	MEND-TF-16S-598	0	0.546953780228037	Bacteria	Proteobacteria	Desulfuromonadales	Bacteria	Bacteroidetes	Flavobacteriales	Bact-Bact
625	MEND-TF-16S-352	MEND-TF-16S-699	0	0.53296651876131	Bacteria	Proteobacteria	Desulfuromonadales	Bacteria	Planctomycetes	Pirellulales	Bact-Bact
626	MEND-TF-16S-352	MEND-TF-16S-763	0	0.6743463824686	Bacteria	Proteobacteria	Desulfuromonadales	Bacteria	Proteobacteria	Desulfuromonadales	Bact-Bact
627	MEND-TF-16S-352	MEND-TF-16S-966	0	0.548808329853392	Bacteria	Proteobacteria	Desulfuromonadales	Bacteria	Planctomycetes	Phycisphaerales	Bact-Bact
628	MEND-TF-16S-352	MEND-TF-16S-1053	0	0.518403619676924	Bacteria	Proteobacteria	Desulfuromonadales	Bacteria	Ignavibacteriae	Ignavibacteriales	Bact-Bact
629	MEND-TF-16S-353	MEND-TF-16S-148	0	0.562426218204931	Bacteria	Proteobacteria	Nitrosomonadales	Bacteria	Verrucomicrobia	Opitutales	Bact-Bact
630	MEND-TF-16S-353	MEND-TF-16S-482	0	0.607098264308278	Bacteria	Proteobacteria	Nitrosomonadales	Bacteria	Bacteroidetes	Chitinophagales	Bact-Bact
631	MEND-TF-16S-355	MEND-TF-16S-373	0	0.670931986700894	Bacteria	Proteobacteria	Nevskiales	Bacteria	Proteobacteria	Nevskiales	Bact-Bact
632	MEND-TF-16S-355	MEND-TF-16S-1014	0	0.505469663040899	Bacteria	Proteobacteria	Nevskiales	Bacteria	Cyanobacteria	Synechococcales	Bact-Bact
633	MEND-TF-16S-355	MEND-TF-16S-1028	0	0.549513923422537	Bacteria	Proteobacteria	Nevskiales	Bacteria	Proteobacteria	Rhodospirillales	Bact-Bact
634	MEND-TF-16S-355	MEND-TF-16S-1048	0	0.535558112964671	Bacteria	Proteobacteria	Nevskiales	Bacteria	Cyanobacteria	Synechococcales	Bact-Bact
635	MEND-TF-16S-355	MEND-TF-16S-890	0	0.502110063070393	Bacteria	Proteobacteria	Nevskiales	Bacteria	Planctomycetes	Pirellulales	Bact-Bact
636	MEND-TF-16S-355	MEND-TF-16S-904	0	0.501615870446701	Bacteria	Proteobacteria	Nevskiales	Bacteria	Planctomycetes	Pirellulales	Bact-Bact
637	MEND-TF-16S-369	MEND-TF-16S-982	0	0.504320748164891	Bacteria	Proteobacteria	Neisseriales	Bacteria	Proteobacteria	Rhodospirillales	Bact-Bact
638	MEND-TF-16S-369	MEND-TF-16S-185	0	0.63269368652624	Bacteria	Proteobacteria	Neisseriales	Bacteria	Verrucomicrobia	Verrucomicrobiales	Bact-Bact
639	MEND-TF-16S-369	MEND-TF-16S-504	0	0.519248482359376	Bacteria	Proteobacteria	Neisseriales	Bacteria	Planctomycetes	Pirellulales	Bact-Bact
640	MEND-TF-16S-369	MEND-TF-16S-637	0	0.571036941151501	Bacteria	Proteobacteria	Neisseriales	Bacteria	Acidobacteria	Blastocatellales	Bact-Bact
641	MEND-TF-16S-369	MEND-TF-16S-1146	0	0.64016707586149	Bacteria	Proteobacteria	Neisseriales	Bacteria	Chloroflexi	Chloroflexales	Bact-Bact
642	MEND-TF-16S-370	MEND-TF-18S-133	0	0.715923000796869	Bacteria	Proteobacteria	Rickettsiales	Eukaryota	Ochrophyta	Aulacoseirales	Euk-Bact
643	MEND-TF-16S-370	MEND-TF-16S-1008	0	0.714532146969254	Bacteria	Proteobacteria	Rickettsiales	Bacteria	Cyanobacteria	Synechococcales	Bact-Bact
644	MEND-TF-16S-370	MEND-TF-16S-972	0	0.525336284883603	Bacteria	Proteobacteria	Rickettsiales	Bacteria	Cyanobacteria	Chroococcales	Bact-Bact
645	MEND-TF-16S-373	MEND-TF-16S-108	0	0.5819735975426	Bacteria	Proteobacteria	Nevskiales	Bacteria	Verrucomicrobia	Chthoniobacterales	Bact-Bact
646	MEND-TF-16S-373	MEND-TF-16S-114	0	0.569460916704878	Bacteria	Proteobacteria	Nevskiales	Bacteria	Verrucomicrobia	Chthoniobacterales	Bact-Bact
647	MEND-TF-16S-373	MEND-TF-16S-125	0	0.524348599004603	Bacteria	Proteobacteria	Nevskiales	Bacteria	Verrucomicrobia	Opitutales	Bact-Bact
648	MEND-TF-16S-373	MEND-TF-16S-142	0	0.609419093263523	Bacteria	Proteobacteria	Nevskiales	Bacteria	Verrucomicrobia	Opitutales	Bact-Bact
649	MEND-TF-16S-373	MEND-TF-16S-180	0	0.553314930451248	Bacteria	Proteobacteria	Nevskiales	Bacteria	Verrucomicrobia	Verrucomicrobiales	Bact-Bact
650	MEND-TF-16S-373	MEND-TF-16S-355	0	0.670931986700894	Bacteria	Proteobacteria	Nevskiales	Bacteria	Proteobacteria	Nevskiales	Bact-Bact
651	MEND-TF-16S-373	MEND-TF-16S-395	0	0.668437446376575	Bacteria	Proteobacteria	Nevskiales	Bacteria	Proteobacteria	Burkholderiales	Bact-Bact
652	MEND-TF-16S-373	MEND-TF-16S-402	0	0.683255774880469	Bacteria	Proteobacteria	Nevskiales	Bacteria	Proteobacteria	Burkholderiales	Bact-Bact
653	MEND-TF-16S-373	MEND-TF-16S-405	0	0.662576922680647	Bacteria	Proteobacteria	Nevskiales	Bacteria	Proteobacteria	Burkholderiales	Bact-Bact
654	MEND-TF-16S-373	MEND-TF-16S-412	0	0.563576631512762	Bacteria	Proteobacteria	Nevskiales	Bacteria	Verrucomicrobia	Terrimicrobiales	Bact-Bact
655	MEND-TF-16S-373	MEND-TF-16S-418	0	0.55481621143041	Bacteria	Proteobacteria	Nevskiales	Bacteria	Proteobacteria	Burkholderiales	Bact-Bact
656	MEND-TF-16S-373	MEND-TF-16S-432	0	0.632061281509931	Bacteria	Proteobacteria	Nevskiales	Bacteria	Proteobacteria	Burkholderiales	Bact-Bact
657	MEND-TF-16S-373	MEND-TF-16S-443	0	0.668841903244245	Bacteria	Proteobacteria	Nevskiales	Bacteria	Proteobacteria	Burkholderiales	Bact-Bact
658	MEND-TF-16S-373	MEND-TF-16S-444	0	0.761459337046362	Bacteria	Proteobacteria	Nevskiales	Bacteria	Proteobacteria	Burkholderiales	Bact-Bact
659	MEND-TF-16S-373	MEND-TF-16S-486	0	0.668274819913621	Bacteria	Proteobacteria	Nevskiales	Bacteria	Bacteroidetes	Chitinophagales	Bact-Bact
660	MEND-TF-16S-373	MEND-TF-16S-530	0	0.580891832114082	Bacteria	Proteobacteria	Nevskiales	Bacteria	Planctomycetes	Pirellulales	Bact-Bact
661	MEND-TF-16S-373	MEND-TF-16S-531	0	0.633328677415922	Bacteria	Proteobacteria	Nevskiales	Bacteria	Planctomycetes	Pirellulales	Bact-Bact
662	MEND-TF-16S-373	MEND-TF-16S-534	0	0.636267356804861	Bacteria	Proteobacteria	Nevskiales	Bacteria	Actinobacteria	Acidothermales	Bact-Bact
663	MEND-TF-16S-373	MEND-TF-16S-550	0	0.611009127582389	Bacteria	Proteobacteria	Nevskiales	Bacteria	Planctomycetes	Pirellulales	Bact-Bact
664	MEND-TF-16S-373	MEND-TF-16S-593	0	0.506020897361599	Bacteria	Proteobacteria	Nevskiales	Bacteria	Actinobacteria	Acidimicrobiales	Bact-Bact
665	MEND-TF-16S-373	MEND-TF-16S-594	0	0.609741846148531	Bacteria	Proteobacteria	Nevskiales	Bacteria	Bacteroidetes	Cytophagales	Bact-Bact
666	MEND-TF-16S-373	MEND-TF-16S-615	0	0.691142380860817	Bacteria	Proteobacteria	Nevskiales	Bacteria	Actinobacteria	Acidimicrobiales	Bact-Bact
667	MEND-TF-16S-373	MEND-TF-16S-651	0	0.669174234069936	Bacteria	Proteobacteria	Nevskiales	Bacteria	Actinobacteria	Acidimicrobiales	Bact-Bact
668	MEND-TF-16S-373	MEND-TF-16S-742	0	0.546828689665387	Bacteria	Proteobacteria	Nevskiales	Bacteria	Actinobacteria	Acidothermales	Bact-Bact
669	MEND-TF-16S-373	MEND-TF-16S-800	0	0.546667191330639	Bacteria	Proteobacteria	Nevskiales	Bacteria	Actinobacteria	Micrococcales	Bact-Bact
670	MEND-TF-16S-373	MEND-TF-16S-957	0	0.642218852210979	Bacteria	Proteobacteria	Nevskiales	Bacteria	Planctomycetes	Phycisphaerales	Bact-Bact
671	MEND-TF-16S-373	MEND-TF-16S-1014	0	0.728082232487659	Bacteria	Proteobacteria	Nevskiales	Bacteria	Cyanobacteria	Synechococcales	Bact-Bact
672	MEND-TF-16S-373	MEND-TF-16S-1028	0	0.660978977701394	Bacteria	Proteobacteria	Nevskiales	Bacteria	Proteobacteria	Rhodospirillales	Bact-Bact
673	MEND-TF-16S-373	MEND-TF-16S-1048	0	0.772513006795106	Bacteria	Proteobacteria	Nevskiales	Bacteria	Cyanobacteria	Synechococcales	Bact-Bact
674	MEND-TF-16S-373	MEND-TF-16S-1094	0	0.614081386161	Bacteria	Proteobacteria	Nevskiales	Bacteria	Proteobacteria	Caulobacterales	Bact-Bact
675	MEND-TF-16S-373	MEND-TF-16S-1206	0	0.691005939626584	Bacteria	Proteobacteria	Nevskiales	Bacteria	Verrucomicrobia	Chthoniobacterales	Bact-Bact
676	MEND-TF-16S-373	MEND-TF-16S-1414	0	0.535018729782628	Bacteria	Proteobacteria	Nevskiales	Bacteria	Planctomycetes	Phycisphaerales	Bact-Bact
677	MEND-TF-16S-373	MEND-TF-16S-1454	0	0.566193351495578	Bacteria	Proteobacteria	Nevskiales	Bacteria	Proteobacteria	Burkholderiales	Bact-Bact
678	MEND-TF-16S-373	MEND-TF-16S-120	0	0.577795448511413	Bacteria	Proteobacteria	Nevskiales	Bacteria	Verrucomicrobia	Chthoniobacterales	Bact-Bact
679	MEND-TF-16S-373	MEND-TF-16S-143	0	0.507358430422992	Bacteria	Proteobacteria	Nevskiales	Bacteria	Verrucomicrobia	Chthoniobacterales	Bact-Bact
680	MEND-TF-16S-373	MEND-TF-16S-144	0	0.538845225923671	Bacteria	Proteobacteria	Nevskiales	Bacteria	Planctomycetes	Pirellulales	Bact-Bact
681	MEND-TF-16S-373	MEND-TF-16S-152	0	0.582159460692007	Bacteria	Proteobacteria	Nevskiales	Bacteria	Planctomycetes	Pirellulales	Bact-Bact
682	MEND-TF-16S-373	MEND-TF-16S-205	0	0.502530620827278	Bacteria	Proteobacteria	Nevskiales	Bacteria	Acidobacteria	Vicinamibacterales	Bact-Bact
683	MEND-TF-16S-373	MEND-TF-16S-209	0	0.525210104467984	Bacteria	Proteobacteria	Nevskiales	Bacteria	Proteobacteria	Myxococcales	Bact-Bact
684	MEND-TF-16S-373	MEND-TF-16S-379	0	0.553787859133729	Bacteria	Proteobacteria	Nevskiales	Bacteria	Proteobacteria	Nitrosomonadales	Bact-Bact
685	MEND-TF-16S-373	MEND-TF-16S-380	0	0.549704293443701	Bacteria	Proteobacteria	Nevskiales	Bacteria	Planctomycetes	Planctomycetales	Bact-Bact
686	MEND-TF-16S-373	MEND-TF-16S-415	0	0.517465345353753	Bacteria	Proteobacteria	Nevskiales	Bacteria	Bacteroidetes	Chitinophagales	Bact-Bact
687	MEND-TF-16S-373	MEND-TF-16S-417	0	0.528122425950484	Bacteria	Proteobacteria	Nevskiales	Bacteria	Bacteroidetes	Chitinophagales	Bact-Bact
688	MEND-TF-16S-373	MEND-TF-16S-453	0	0.526555377644662	Bacteria	Proteobacteria	Nevskiales	Bacteria	Bacteroidetes	Chitinophagales	Bact-Bact
689	MEND-TF-16S-373	MEND-TF-16S-500	0	0.520944431228555	Bacteria	Proteobacteria	Nevskiales	Bacteria	Verrucomicrobia	Verrucomicrobia incertae sedis	Bact-Bact
690	MEND-TF-16S-373	MEND-TF-16S-560	0	0.678837589629067	Bacteria	Proteobacteria	Nevskiales	Bacteria	Gemmatimonadetes	Gemmatimonadales	Bact-Bact
691	MEND-TF-16S-373	MEND-TF-16S-699	0	0.55027796080705	Bacteria	Proteobacteria	Nevskiales	Bacteria	Planctomycetes	Pirellulales	Bact-Bact
692	MEND-TF-16S-373	MEND-TF-16S-720	0	0.525059015652716	Bacteria	Proteobacteria	Nevskiales	Bacteria	Bacteroidetes	Sphingobacteriales	Bact-Bact
693	MEND-TF-16S-373	MEND-TF-16S-733	0	0.52251339603942	Bacteria	Proteobacteria	Nevskiales	Bacteria	Actinobacteria	Acidimicrobiales	Bact-Bact
694	MEND-TF-16S-373	MEND-TF-16S-798	0	0.627612664488468	Bacteria	Proteobacteria	Nevskiales	Bacteria	Proteobacteria	Desulfuromonadales	Bact-Bact
695	MEND-TF-16S-373	MEND-TF-16S-890	0	0.582130014098304	Bacteria	Proteobacteria	Nevskiales	Bacteria	Planctomycetes	Pirellulales	Bact-Bact
696	MEND-TF-16S-373	MEND-TF-16S-896	0	0.533596252683973	Bacteria	Proteobacteria	Nevskiales	Bacteria	Planctomycetes	Pirellulales	Bact-Bact
697	MEND-TF-16S-373	MEND-TF-16S-904	0	0.555701584157531	Bacteria	Proteobacteria	Nevskiales	Bacteria	Planctomycetes	Pirellulales	Bact-Bact
698	MEND-TF-16S-373	MEND-TF-16S-947	0	0.536742032682794	Bacteria	Proteobacteria	Nevskiales	Bacteria	Planctomycetes	Phycisphaerales	Bact-Bact
699	MEND-TF-16S-373	MEND-TF-16S-960	0	0.716342048149645	Bacteria	Proteobacteria	Nevskiales	Bacteria	Proteobacteria	Rhodospirillales	Bact-Bact
700	MEND-TF-16S-373	MEND-TF-16S-1034	0	0.519114654120761	Bacteria	Proteobacteria	Nevskiales	Bacteria	Planctomycetes	Phycisphaerales	Bact-Bact
701	MEND-TF-16S-373	MEND-TF-16S-1053	0	0.576335456446159	Bacteria	Proteobacteria	Nevskiales	Bacteria	Ignavibacteriae	Ignavibacteriales	Bact-Bact
702	MEND-TF-16S-373	MEND-TF-16S-1597	0	0.608303266951222	Bacteria	Proteobacteria	Nevskiales	Bacteria	Planctomycetes	Pirellulales	Bact-Bact
703	MEND-TF-16S-374	MEND-TF-16S-431	0	0.587270323329597	Bacteria	Verrucomicrobia	Opitutales	Bacteria	Proteobacteria	Burkholderiales	Bact-Bact
704	MEND-TF-16S-374	MEND-TF-16S-435	0	0.63128773476323	Bacteria	Verrucomicrobia	Opitutales	Bacteria	Bacteroidetes	Chitinophagales	Bact-Bact
705	MEND-TF-16S-374	MEND-TF-16S-445	0	0.560926155204658	Bacteria	Verrucomicrobia	Opitutales	Bacteria	Bacteroidetes	Chitinophagales	Bact-Bact
706	MEND-TF-16S-374	MEND-TF-16S-449	0	0.622855631930468	Bacteria	Verrucomicrobia	Opitutales	Bacteria	Bacteroidetes	Chitinophagales	Bact-Bact
707	MEND-TF-16S-374	MEND-TF-16S-592	0	0.512833581626114	Bacteria	Verrucomicrobia	Opitutales	Bacteria	Bacteroidetes	Sphingobacteriales	Bact-Bact
708	MEND-TF-16S-374	MEND-TF-16S-624	0	0.612952923768484	Bacteria	Verrucomicrobia	Opitutales	Bacteria	Bacteroidetes	Sphingobacteriales	Bact-Bact
709	MEND-TF-16S-374	MEND-TF-16S-886	0	0.660261528007144	Bacteria	Verrucomicrobia	Opitutales	Bacteria	Bacteroidetes	Cytophagales	Bact-Bact
710	MEND-TF-16S-374	MEND-TF-16S-1049	0	0.548929025011594	Bacteria	Verrucomicrobia	Opitutales	Bacteria	Proteobacteria	Pelagibacterales	Bact-Bact
711	MEND-TF-16S-377	MEND-TF-16S-281	0	0.831861255777882	Bacteria	Proteobacteria	Methylococcales	Bacteria	Proteobacteria	Nitrosomonadales	Bact-Bact
712	MEND-TF-16S-377	MEND-TF-16S-335	0	0.558847278271129	Bacteria	Proteobacteria	Methylococcales	Bacteria	Proteobacteria	Nitrosomonadales	Bact-Bact
713	MEND-TF-16S-377	MEND-TF-16S-339	0	0.644980552956712	Bacteria	Proteobacteria	Methylococcales	Bacteria	Proteobacteria	Methylococcales	Bact-Bact
714	MEND-TF-16S-377	MEND-TF-16S-1661	0	0.842756247143164	Bacteria	Proteobacteria	Methylococcales	Bacteria	Proteobacteria	Nitrosomonadales	Bact-Bact
715	MEND-TF-16S-377	MEND-TF-16S-317	0	0.556611442536593	Bacteria	Proteobacteria	Methylococcales	Bacteria	Proteobacteria	Chromatiales	Bact-Bact
716	MEND-TF-16S-377	MEND-TF-16S-343	0	0.624003844983741	Bacteria	Proteobacteria	Methylococcales	Bacteria	Proteobacteria	Methylococcales	Bact-Bact
717	MEND-TF-16S-377	MEND-TF-16S-376	0	0.696978672897263	Bacteria	Proteobacteria	Methylococcales	Bacteria	Proteobacteria	Methylococcales	Bact-Bact
718	MEND-TF-16S-377	MEND-TF-16S-839	0	0.688456974903516	Bacteria	Proteobacteria	Methylococcales	Bacteria	Proteobacteria	Campylobacterales	Bact-Bact
719	MEND-TF-16S-377	MEND-TF-16S-849	0	0.713601066593242	Bacteria	Proteobacteria	Methylococcales	Bacteria	Proteobacteria	Methylococcales	Bact-Bact
720	MEND-TF-16S-377	MEND-TF-16S-1000	0	0.504423767517978	Bacteria	Proteobacteria	Methylococcales	Bacteria	Cyanobacteria	Pseudanabaenales	Bact-Bact
721	MEND-TF-16S-378	MEND-TF-18S-290	0	0.561666465267116	Bacteria	Proteobacteria	Nitrosomonadales	Eukaryota	Ciliophora	Peniculida	Euk-Bact
722	MEND-TF-16S-378	MEND-TF-16S-282	0	0.538358947136728	Bacteria	Proteobacteria	Nitrosomonadales	Bacteria	Verrucomicrobia	Verrucomicrobiales	Bact-Bact
723	MEND-TF-16S-378	MEND-TF-16S-920	0	0.649444690944426	Bacteria	Proteobacteria	Nitrosomonadales	Bacteria	Proteobacteria	Caulobacterales	Bact-Bact
724	MEND-TF-16S-378	MEND-TF-16S-987	0	0.612092005643686	Bacteria	Proteobacteria	Nitrosomonadales	Bacteria	Proteobacteria	Sphingomonadales	Bact-Bact
725	MEND-TF-16S-378	MEND-TF-16S-1011	0	0.683702968450801	Bacteria	Proteobacteria	Nitrosomonadales	Bacteria	Cyanobacteria	Nostocales	Bact-Bact
726	MEND-TF-16S-378	MEND-TF-16S-1036	0	0.6986961293648	Bacteria	Proteobacteria	Nitrosomonadales	Bacteria	Proteobacteria	Sphingomonadales	Bact-Bact
727	MEND-TF-16S-378	MEND-TF-16S-1043	0	0.669028268052186	Bacteria	Proteobacteria	Nitrosomonadales	Bacteria	Proteobacteria	Sphingomonadales	Bact-Bact
728	MEND-TF-16S-378	MEND-TF-16S-1148	0	0.53174054456526	Bacteria	Proteobacteria	Nitrosomonadales	Bacteria	Proteobacteria	Rhodobacterales	Bact-Bact
729	MEND-TF-16S-378	MEND-TF-16S-1770	0	0.605285065788998	Bacteria	Proteobacteria	Nitrosomonadales	Bacteria	Proteobacteria	Sphingomonadales	Bact-Bact
730	MEND-TF-16S-378	MEND-TF-16S-565	0	0.642312186135063	Bacteria	Proteobacteria	Nitrosomonadales	Bacteria	Bacteroidetes	Sphingobacteriales	Bact-Bact
731	MEND-TF-16S-378	MEND-TF-16S-602	0	0.573173908011121	Bacteria	Proteobacteria	Nitrosomonadales	Bacteria	Bacteroidetes	Cytophagales	Bact-Bact
732	MEND-TF-16S-378	MEND-TF-16S-856	0	0.646838557967928	Bacteria	Proteobacteria	Nitrosomonadales	Bacteria	Bacteroidetes	Saprospirales	Bact-Bact
733	MEND-TF-16S-378	MEND-TF-16S-968	0	0.55454528499749	Bacteria	Proteobacteria	Nitrosomonadales	Bacteria	Proteobacteria	Sphingomonadales	Bact-Bact
734	MEND-TF-16S-378	MEND-TF-16S-980	0	0.547989381946833	Bacteria	Proteobacteria	Nitrosomonadales	Bacteria	Proteobacteria	Rhodospirillales	Bact-Bact
735	MEND-TF-16S-381	MEND-TF-18S-201	0	0.580577348046535	Bacteria	Proteobacteria	Neisseriales	Eukaryota	Chlorophyta	Sphaeropleales	Euk-Bact
736	MEND-TF-16S-381	MEND-TF-18S-251	0	0.596501519688396	Bacteria	Proteobacteria	Neisseriales	Eukaryota	Chlorophyta	Sphaeropleales	Euk-Bact
737	MEND-TF-16S-381	MEND-TF-16S-449	0	0.52871501483221	Bacteria	Proteobacteria	Neisseriales	Bacteria	Bacteroidetes	Chitinophagales	Bact-Bact
738	MEND-TF-16S-381	MEND-TF-16S-610	0	0.625761407385584	Bacteria	Proteobacteria	Neisseriales	Bacteria	Actinobacteria	Micrococcales	Bact-Bact
739	MEND-TF-16S-381	MEND-TF-16S-652	0	0.61524587704238	Bacteria	Proteobacteria	Neisseriales	Bacteria	Actinobacteria	Micrococcales	Bact-Bact
740	MEND-TF-16S-381	MEND-TF-16S-687	0	0.604472336763934	Bacteria	Proteobacteria	Neisseriales	Bacteria	Actinobacteria	Micrococcales	Bact-Bact
741	MEND-TF-16S-381	MEND-TF-16S-690	0	0.609711513474941	Bacteria	Proteobacteria	Neisseriales	Bacteria	Actinobacteria	Micrococcales	Bact-Bact
742	MEND-TF-16S-381	MEND-TF-16S-711	0	0.584316360406362	Bacteria	Proteobacteria	Neisseriales	Bacteria	Actinobacteria	Micrococcales	Bact-Bact
743	MEND-TF-16S-381	MEND-TF-16S-735	0	0.583107380809261	Bacteria	Proteobacteria	Neisseriales	Bacteria	Actinobacteria	Geodermatophilales	Bact-Bact
744	MEND-TF-16S-381	MEND-TF-16S-886	0	0.581737206100877	Bacteria	Proteobacteria	Neisseriales	Bacteria	Bacteroidetes	Cytophagales	Bact-Bact
745	MEND-TF-16S-381	MEND-TF-16S-1634	0	0.579722328649994	Bacteria	Proteobacteria	Neisseriales	Bacteria	Actinobacteria	Micrococcales	Bact-Bact
746	MEND-TF-16S-388	MEND-TF-16S-180	0	0.529840572496355	Bacteria	Proteobacteria	Myxococcales	Bacteria	Verrucomicrobia	Verrucomicrobiales	Bact-Bact
747	MEND-TF-16S-388	MEND-TF-16S-615	0	0.504956117486343	Bacteria	Proteobacteria	Myxococcales	Bacteria	Actinobacteria	Acidimicrobiales	Bact-Bact
748	MEND-TF-16S-388	MEND-TF-16S-380	0	0.546324312664219	Bacteria	Proteobacteria	Myxococcales	Bacteria	Planctomycetes	Planctomycetales	Bact-Bact
749	MEND-TF-16S-388	MEND-TF-16S-960	0	0.515896444875631	Bacteria	Proteobacteria	Myxococcales	Bacteria	Proteobacteria	Rhodospirillales	Bact-Bact
750	MEND-TF-16S-390	MEND-TF-18S-38	0	0.516514626756932	Bacteria	Proteobacteria	Neisseriales	Eukaryota	Euglenozoa	Spirocuta	Euk-Bact
751	MEND-TF-16S-390	MEND-TF-18S-201	0	0.67295702374014	Bacteria	Proteobacteria	Neisseriales	Eukaryota	Chlorophyta	Sphaeropleales	Euk-Bact
752	MEND-TF-16S-390	MEND-TF-18S-251	0	0.637759763380522	Bacteria	Proteobacteria	Neisseriales	Eukaryota	Chlorophyta	Sphaeropleales	Euk-Bact
753	MEND-TF-16S-390	MEND-TF-16S-253	0	0.628716504499564	Bacteria	Proteobacteria	Neisseriales	Bacteria	Proteobacteria	Aeromonadales	Bact-Bact
754	MEND-TF-16S-390	MEND-TF-16S-331	0	0.646916182496853	Bacteria	Proteobacteria	Neisseriales	Bacteria	Proteobacteria	Moraxellales	Bact-Bact
755	MEND-TF-16S-390	MEND-TF-16S-543	0	0.674766242454738	Bacteria	Proteobacteria	Neisseriales	Bacteria	Proteobacteria	Chromatiales	Bact-Bact
756	MEND-TF-16S-395	MEND-TF-16S-142	0	0.633427386267797	Bacteria	Proteobacteria	Burkholderiales	Bacteria	Verrucomicrobia	Opitutales	Bact-Bact
757	MEND-TF-16S-395	MEND-TF-16S-373	0	0.668437446376575	Bacteria	Proteobacteria	Burkholderiales	Bacteria	Proteobacteria	Nevskiales	Bact-Bact
758	MEND-TF-16S-395	MEND-TF-16S-402	0	0.545051993275883	Bacteria	Proteobacteria	Burkholderiales	Bacteria	Proteobacteria	Burkholderiales	Bact-Bact
759	MEND-TF-16S-395	MEND-TF-16S-405	0	0.564667187258839	Bacteria	Proteobacteria	Burkholderiales	Bacteria	Proteobacteria	Burkholderiales	Bact-Bact
760	MEND-TF-16S-395	MEND-TF-16S-418	0	0.708476420098946	Bacteria	Proteobacteria	Burkholderiales	Bacteria	Proteobacteria	Burkholderiales	Bact-Bact
761	MEND-TF-16S-395	MEND-TF-16S-432	0	0.653599677343957	Bacteria	Proteobacteria	Burkholderiales	Bacteria	Proteobacteria	Burkholderiales	Bact-Bact
762	MEND-TF-16S-395	MEND-TF-16S-443	0	0.502697731070562	Bacteria	Proteobacteria	Burkholderiales	Bacteria	Proteobacteria	Burkholderiales	Bact-Bact
763	MEND-TF-16S-395	MEND-TF-16S-444	0	0.670005916690569	Bacteria	Proteobacteria	Burkholderiales	Bacteria	Proteobacteria	Burkholderiales	Bact-Bact
764	MEND-TF-16S-395	MEND-TF-16S-485	0	0.531782949189416	Bacteria	Proteobacteria	Burkholderiales	Bacteria	Verrucomicrobia	Verrucomicrobia incertae sedis	Bact-Bact
765	MEND-TF-16S-395	MEND-TF-16S-486	0	0.622798644705749	Bacteria	Proteobacteria	Burkholderiales	Bacteria	Bacteroidetes	Chitinophagales	Bact-Bact
766	MEND-TF-16S-395	MEND-TF-16S-531	0	0.566556261357844	Bacteria	Proteobacteria	Burkholderiales	Bacteria	Planctomycetes	Pirellulales	Bact-Bact
767	MEND-TF-16S-395	MEND-TF-16S-534	0	0.535052281991212	Bacteria	Proteobacteria	Burkholderiales	Bacteria	Actinobacteria	Acidothermales	Bact-Bact
768	MEND-TF-16S-395	MEND-TF-16S-550	0	0.50621835023234	Bacteria	Proteobacteria	Burkholderiales	Bacteria	Planctomycetes	Pirellulales	Bact-Bact
769	MEND-TF-16S-395	MEND-TF-16S-593	0	0.646938051520882	Bacteria	Proteobacteria	Burkholderiales	Bacteria	Actinobacteria	Acidimicrobiales	Bact-Bact
770	MEND-TF-16S-395	MEND-TF-16S-594	0	0.500643187335983	Bacteria	Proteobacteria	Burkholderiales	Bacteria	Bacteroidetes	Cytophagales	Bact-Bact
771	MEND-TF-16S-395	MEND-TF-16S-615	0	0.548272605332236	Bacteria	Proteobacteria	Burkholderiales	Bacteria	Actinobacteria	Acidimicrobiales	Bact-Bact
772	MEND-TF-16S-395	MEND-TF-16S-651	0	0.595028944163233	Bacteria	Proteobacteria	Burkholderiales	Bacteria	Actinobacteria	Acidimicrobiales	Bact-Bact
773	MEND-TF-16S-395	MEND-TF-16S-800	0	0.766598961026935	Bacteria	Proteobacteria	Burkholderiales	Bacteria	Actinobacteria	Micrococcales	Bact-Bact
774	MEND-TF-16S-395	MEND-TF-16S-957	0	0.548252632123816	Bacteria	Proteobacteria	Burkholderiales	Bacteria	Planctomycetes	Phycisphaerales	Bact-Bact
775	MEND-TF-16S-395	MEND-TF-16S-967	0	0.594652215343267	Bacteria	Proteobacteria	Burkholderiales	Bacteria	Cyanobacteria	Pseudanabaenales	Bact-Bact
776	MEND-TF-16S-395	MEND-TF-16S-1014	0	0.582712843003635	Bacteria	Proteobacteria	Burkholderiales	Bacteria	Cyanobacteria	Synechococcales	Bact-Bact
777	MEND-TF-16S-395	MEND-TF-16S-1048	0	0.686594964646358	Bacteria	Proteobacteria	Burkholderiales	Bacteria	Cyanobacteria	Synechococcales	Bact-Bact
778	MEND-TF-16S-395	MEND-TF-16S-1050	0	0.557436442582299	Bacteria	Proteobacteria	Burkholderiales	Bacteria	Proteobacteria	Caulobacterales	Bact-Bact
779	MEND-TF-16S-395	MEND-TF-16S-1094	0	0.53150536388975	Bacteria	Proteobacteria	Burkholderiales	Bacteria	Proteobacteria	Caulobacterales	Bact-Bact
780	MEND-TF-16S-395	MEND-TF-16S-1175	0	0.549751870010522	Bacteria	Proteobacteria	Burkholderiales	Bacteria	Proteobacteria	Hyphomonadales	Bact-Bact
781	MEND-TF-16S-395	MEND-TF-16S-120	0	0.517989052124206	Bacteria	Proteobacteria	Burkholderiales	Bacteria	Verrucomicrobia	Chthoniobacterales	Bact-Bact
782	MEND-TF-16S-395	MEND-TF-16S-209	0	0.565198864495754	Bacteria	Proteobacteria	Burkholderiales	Bacteria	Proteobacteria	Myxococcales	Bact-Bact
783	MEND-TF-16S-395	MEND-TF-16S-417	0	0.705308793245059	Bacteria	Proteobacteria	Burkholderiales	Bacteria	Bacteroidetes	Chitinophagales	Bact-Bact
784	MEND-TF-16S-395	MEND-TF-16S-453	0	0.55145180176488	Bacteria	Proteobacteria	Burkholderiales	Bacteria	Bacteroidetes	Chitinophagales	Bact-Bact
785	MEND-TF-16S-395	MEND-TF-16S-500	0	0.675680922905268	Bacteria	Proteobacteria	Burkholderiales	Bacteria	Verrucomicrobia	Verrucomicrobia incertae sedis	Bact-Bact
786	MEND-TF-16S-395	MEND-TF-16S-559	0	0.563455981193097	Bacteria	Proteobacteria	Burkholderiales	Bacteria	Planctomycetes	Pirellulales	Bact-Bact
787	MEND-TF-16S-395	MEND-TF-16S-560	0	0.7014599583597	Bacteria	Proteobacteria	Burkholderiales	Bacteria	Gemmatimonadetes	Gemmatimonadales	Bact-Bact
788	MEND-TF-16S-395	MEND-TF-16S-720	0	0.504252734024178	Bacteria	Proteobacteria	Burkholderiales	Bacteria	Bacteroidetes	Sphingobacteriales	Bact-Bact
789	MEND-TF-16S-395	MEND-TF-16S-731	0	0.563726422100423	Bacteria	Proteobacteria	Burkholderiales	Bacteria	Proteobacteria	Desulfuromonadales	Bact-Bact
790	MEND-TF-16S-395	MEND-TF-16S-798	0	0.511389235330254	Bacteria	Proteobacteria	Burkholderiales	Bacteria	Proteobacteria	Desulfuromonadales	Bact-Bact
791	MEND-TF-16S-395	MEND-TF-16S-898	0	0.511468924906295	Bacteria	Proteobacteria	Burkholderiales	Bacteria	Chloroflexi	Caldilineales	Bact-Bact
792	MEND-TF-16S-395	MEND-TF-16S-899	0	0.528894241274357	Bacteria	Proteobacteria	Burkholderiales	Bacteria	Proteobacteria	Desulfuromonadales	Bact-Bact
793	MEND-TF-16S-395	MEND-TF-16S-905	0	0.528496558250356	Bacteria	Proteobacteria	Burkholderiales	Bacteria	Chloroflexi	Caldilineales	Bact-Bact
794	MEND-TF-16S-395	MEND-TF-16S-947	0	0.526985207654294	Bacteria	Proteobacteria	Burkholderiales	Bacteria	Planctomycetes	Phycisphaerales	Bact-Bact
795	MEND-TF-16S-395	MEND-TF-16S-960	0	0.693380781499793	Bacteria	Proteobacteria	Burkholderiales	Bacteria	Proteobacteria	Rhodospirillales	Bact-Bact
796	MEND-TF-16S-395	MEND-TF-16S-1017	0	0.506590010079075	Bacteria	Proteobacteria	Burkholderiales	Bacteria	Ignavibacteriae	Ignavibacteriales	Bact-Bact
797	MEND-TF-16S-395	MEND-TF-16S-1597	0	0.541199931127941	Bacteria	Proteobacteria	Burkholderiales	Bacteria	Planctomycetes	Pirellulales	Bact-Bact
798	MEND-TF-16S-398	MEND-TF-16S-1037	0	0.500708758874973	Bacteria	Planctomycetes	Gemmatales	Bacteria	Planctomycetes	Phycisphaerales	Bact-Bact
799	MEND-TF-16S-399	MEND-TF-16S-431	0	0.526732750797388	Bacteria	Proteobacteria	Gammaproteobacteria incertae sedis	Bacteria	Proteobacteria	Burkholderiales	Bact-Bact
800	MEND-TF-16S-400	MEND-TF-16S-349	0	0.585292428088057	Bacteria	Proteobacteria	Burkholderiales	Bacteria	Proteobacteria	Burkholderiales	Bact-Bact
801	MEND-TF-16S-400	MEND-TF-16S-414	0	0.550261826659397	Bacteria	Proteobacteria	Burkholderiales	Bacteria	Proteobacteria	Burkholderiales	Bact-Bact
802	MEND-TF-16S-400	MEND-TF-16S-431	0	0.721528998850087	Bacteria	Proteobacteria	Burkholderiales	Bacteria	Proteobacteria	Burkholderiales	Bact-Bact
803	MEND-TF-16S-400	MEND-TF-16S-629	0	0.513930230632307	Bacteria	Proteobacteria	Burkholderiales	Bacteria	Bacteroidetes	Sphingobacteriales	Bact-Bact
804	MEND-TF-16S-400	MEND-TF-16S-765	0	0.51453945476185	Bacteria	Proteobacteria	Burkholderiales	Bacteria	Bacteroidetes	Flavobacteriales	Bact-Bact
805	MEND-TF-16S-400	MEND-TF-16S-774	0	0.514426951067127	Bacteria	Proteobacteria	Burkholderiales	Bacteria	Bacteroidetes	Flavobacteriales	Bact-Bact
806	MEND-TF-16S-400	MEND-TF-16S-886	0	0.569232982170989	Bacteria	Proteobacteria	Burkholderiales	Bacteria	Bacteroidetes	Cytophagales	Bact-Bact
807	MEND-TF-16S-400	MEND-TF-16S-987	0	0.513103975597153	Bacteria	Proteobacteria	Burkholderiales	Bacteria	Proteobacteria	Sphingomonadales	Bact-Bact
808	MEND-TF-16S-400	MEND-TF-16S-1036	0	0.591704314633621	Bacteria	Proteobacteria	Burkholderiales	Bacteria	Proteobacteria	Sphingomonadales	Bact-Bact
809	MEND-TF-16S-400	MEND-TF-16S-1043	0	0.611993483103053	Bacteria	Proteobacteria	Burkholderiales	Bacteria	Proteobacteria	Sphingomonadales	Bact-Bact
810	MEND-TF-16S-400	MEND-TF-16S-1520	0	0.528505684370838	Bacteria	Proteobacteria	Burkholderiales	Bacteria	Proteobacteria	Burkholderiales	Bact-Bact
811	MEND-TF-16S-400	MEND-TF-16S-1770	0	0.641860495733948	Bacteria	Proteobacteria	Burkholderiales	Bacteria	Proteobacteria	Sphingomonadales	Bact-Bact
812	MEND-TF-16S-402	MEND-TF-16S-125	0	0.617252815436096	Bacteria	Proteobacteria	Burkholderiales	Bacteria	Verrucomicrobia	Opitutales	Bact-Bact
813	MEND-TF-16S-402	MEND-TF-16S-142	0	0.509277285499137	Bacteria	Proteobacteria	Burkholderiales	Bacteria	Verrucomicrobia	Opitutales	Bact-Bact
814	MEND-TF-16S-402	MEND-TF-16S-373	0	0.683255774880469	Bacteria	Proteobacteria	Burkholderiales	Bacteria	Proteobacteria	Nevskiales	Bact-Bact
815	MEND-TF-16S-402	MEND-TF-16S-395	0	0.545051993275883	Bacteria	Proteobacteria	Burkholderiales	Bacteria	Proteobacteria	Burkholderiales	Bact-Bact
816	MEND-TF-16S-402	MEND-TF-16S-405	0	0.800682786000431	Bacteria	Proteobacteria	Burkholderiales	Bacteria	Proteobacteria	Burkholderiales	Bact-Bact
817	MEND-TF-16S-402	MEND-TF-16S-432	0	0.500027412997545	Bacteria	Proteobacteria	Burkholderiales	Bacteria	Proteobacteria	Burkholderiales	Bact-Bact
818	MEND-TF-16S-402	MEND-TF-16S-443	0	0.504714002314041	Bacteria	Proteobacteria	Burkholderiales	Bacteria	Proteobacteria	Burkholderiales	Bact-Bact
819	MEND-TF-16S-402	MEND-TF-16S-444	0	0.53209260101266	Bacteria	Proteobacteria	Burkholderiales	Bacteria	Proteobacteria	Burkholderiales	Bact-Bact
820	MEND-TF-16S-402	MEND-TF-16S-457	0	0.534761703462914	Bacteria	Proteobacteria	Burkholderiales	Bacteria	Proteobacteria	Burkholderiales	Bact-Bact
821	MEND-TF-16S-402	MEND-TF-16S-568	0	0.544818140916025	Bacteria	Proteobacteria	Burkholderiales	Bacteria	Gemmatimonadetes	Gemmatimonadales	Bact-Bact
822	MEND-TF-16S-402	MEND-TF-16S-594	0	0.519518746635219	Bacteria	Proteobacteria	Burkholderiales	Bacteria	Bacteroidetes	Cytophagales	Bact-Bact
823	MEND-TF-16S-402	MEND-TF-16S-1014	0	0.598549335743514	Bacteria	Proteobacteria	Burkholderiales	Bacteria	Cyanobacteria	Synechococcales	Bact-Bact
824	MEND-TF-16S-402	MEND-TF-16S-1028	0	0.612004076339929	Bacteria	Proteobacteria	Burkholderiales	Bacteria	Proteobacteria	Rhodospirillales	Bact-Bact
825	MEND-TF-16S-402	MEND-TF-16S-1048	0	0.610330768577789	Bacteria	Proteobacteria	Burkholderiales	Bacteria	Cyanobacteria	Synechococcales	Bact-Bact
826	MEND-TF-16S-402	MEND-TF-16S-1454	0	0.523554287581867	Bacteria	Proteobacteria	Burkholderiales	Bacteria	Proteobacteria	Burkholderiales	Bact-Bact
827	MEND-TF-16S-402	MEND-TF-16S-662	0	0.541766121131076	Bacteria	Proteobacteria	Burkholderiales	Bacteria	Bacteroidetes	Cytophagales	Bact-Bact
828	MEND-TF-16S-402	MEND-TF-16S-1053	0	0.549551676808029	Bacteria	Proteobacteria	Burkholderiales	Bacteria	Ignavibacteriae	Ignavibacteriales	Bact-Bact
829	MEND-TF-16S-405	MEND-TF-16S-125	0	0.541613158792969	Bacteria	Proteobacteria	Burkholderiales	Bacteria	Verrucomicrobia	Opitutales	Bact-Bact
830	MEND-TF-16S-405	MEND-TF-16S-142	0	0.531318050587487	Bacteria	Proteobacteria	Burkholderiales	Bacteria	Verrucomicrobia	Opitutales	Bact-Bact
831	MEND-TF-16S-405	MEND-TF-16S-174	0	0.517794837877688	Bacteria	Proteobacteria	Burkholderiales	Bacteria	Verrucomicrobia	Chthoniobacterales	Bact-Bact
832	MEND-TF-16S-405	MEND-TF-16S-373	0	0.662576922680647	Bacteria	Proteobacteria	Burkholderiales	Bacteria	Proteobacteria	Nevskiales	Bact-Bact
833	MEND-TF-16S-405	MEND-TF-16S-395	0	0.564667187258839	Bacteria	Proteobacteria	Burkholderiales	Bacteria	Proteobacteria	Burkholderiales	Bact-Bact
834	MEND-TF-16S-405	MEND-TF-16S-402	0	0.800682786000431	Bacteria	Proteobacteria	Burkholderiales	Bacteria	Proteobacteria	Burkholderiales	Bact-Bact
835	MEND-TF-16S-405	MEND-TF-16S-432	0	0.710403194353046	Bacteria	Proteobacteria	Burkholderiales	Bacteria	Proteobacteria	Burkholderiales	Bact-Bact
836	MEND-TF-16S-405	MEND-TF-16S-436	0	0.500956573037735	Bacteria	Proteobacteria	Burkholderiales	Bacteria	Proteobacteria	Burkholderiales	Bact-Bact
837	MEND-TF-16S-405	MEND-TF-16S-443	0	0.533431444648583	Bacteria	Proteobacteria	Burkholderiales	Bacteria	Proteobacteria	Burkholderiales	Bact-Bact
838	MEND-TF-16S-405	MEND-TF-16S-444	0	0.530752959228889	Bacteria	Proteobacteria	Burkholderiales	Bacteria	Proteobacteria	Burkholderiales	Bact-Bact
839	MEND-TF-16S-405	MEND-TF-16S-594	0	0.578169991930384	Bacteria	Proteobacteria	Burkholderiales	Bacteria	Bacteroidetes	Cytophagales	Bact-Bact
840	MEND-TF-16S-405	MEND-TF-16S-957	0	0.502901720470953	Bacteria	Proteobacteria	Burkholderiales	Bacteria	Planctomycetes	Phycisphaerales	Bact-Bact
841	MEND-TF-16S-405	MEND-TF-16S-1014	0	0.569060023789673	Bacteria	Proteobacteria	Burkholderiales	Bacteria	Cyanobacteria	Synechococcales	Bact-Bact
842	MEND-TF-16S-405	MEND-TF-16S-1028	0	0.581213299402994	Bacteria	Proteobacteria	Burkholderiales	Bacteria	Proteobacteria	Rhodospirillales	Bact-Bact
843	MEND-TF-16S-405	MEND-TF-16S-1048	0	0.619420961139617	Bacteria	Proteobacteria	Burkholderiales	Bacteria	Cyanobacteria	Synechococcales	Bact-Bact
844	MEND-TF-16S-405	MEND-TF-16S-560	0	0.567976942307233	Bacteria	Proteobacteria	Burkholderiales	Bacteria	Gemmatimonadetes	Gemmatimonadales	Bact-Bact
845	MEND-TF-16S-405	MEND-TF-16S-960	0	0.530178832095957	Bacteria	Proteobacteria	Burkholderiales	Bacteria	Proteobacteria	Rhodospirillales	Bact-Bact
846	MEND-TF-16S-405	MEND-TF-16S-1053	0	0.54259875765116	Bacteria	Proteobacteria	Burkholderiales	Bacteria	Ignavibacteriae	Ignavibacteriales	Bact-Bact
847	MEND-TF-16S-412	MEND-TF-18S-211	0	0.523436101670315	Bacteria	Verrucomicrobia	Terrimicrobiales	Eukaryota	Cercozoa	unclassified Cercozoa	Euk-Bact
848	MEND-TF-16S-412	MEND-TF-18S-379	0	0.516413750323853	Bacteria	Verrucomicrobia	Terrimicrobiales	Eukaryota	Cercozoa	unclassified Cercozoa	Euk-Bact
849	MEND-TF-16S-412	MEND-TF-16S-108	0	0.647729454107143	Bacteria	Verrucomicrobia	Terrimicrobiales	Bacteria	Verrucomicrobia	Chthoniobacterales	Bact-Bact
850	MEND-TF-16S-412	MEND-TF-16S-114	0	0.633760606407361	Bacteria	Verrucomicrobia	Terrimicrobiales	Bacteria	Verrucomicrobia	Chthoniobacterales	Bact-Bact
851	MEND-TF-16S-412	MEND-TF-16S-373	0	0.563576631512762	Bacteria	Verrucomicrobia	Terrimicrobiales	Bacteria	Proteobacteria	Nevskiales	Bact-Bact
852	MEND-TF-16S-412	MEND-TF-16S-534	0	0.618431713999853	Bacteria	Verrucomicrobia	Terrimicrobiales	Bacteria	Actinobacteria	Acidothermales	Bact-Bact
853	MEND-TF-16S-412	MEND-TF-16S-615	0	0.504737244215467	Bacteria	Verrucomicrobia	Terrimicrobiales	Bacteria	Actinobacteria	Acidimicrobiales	Bact-Bact
854	MEND-TF-16S-412	MEND-TF-16S-742	0	0.574134348544472	Bacteria	Verrucomicrobia	Terrimicrobiales	Bacteria	Actinobacteria	Acidothermales	Bact-Bact
855	MEND-TF-16S-412	MEND-TF-16S-1206	0	0.845039899158227	Bacteria	Verrucomicrobia	Terrimicrobiales	Bacteria	Verrucomicrobia	Chthoniobacterales	Bact-Bact
856	MEND-TF-16S-412	MEND-TF-16S-415	0	0.574195384037736	Bacteria	Verrucomicrobia	Terrimicrobiales	Bacteria	Bacteroidetes	Chitinophagales	Bact-Bact
857	MEND-TF-16S-412	MEND-TF-16S-733	0	0.553724313538135	Bacteria	Verrucomicrobia	Terrimicrobiales	Bacteria	Actinobacteria	Acidimicrobiales	Bact-Bact
858	MEND-TF-16S-413	MEND-TF-16S-313	0	0.656633400466739	Bacteria	Bacteroidetes	Chitinophagales	Bacteria	Proteobacteria	Bacteriovoracales	Bact-Bact
859	MEND-TF-16S-413	MEND-TF-16S-451	0	0.685117641213292	Bacteria	Bacteroidetes	Chitinophagales	Bacteria	Bacteroidetes	Chitinophagales	Bact-Bact
860	MEND-TF-16S-413	MEND-TF-16S-452	0	0.653927549230255	Bacteria	Bacteroidetes	Chitinophagales	Bacteria	Bacteroidetes	Chitinophagales	Bact-Bact
861	MEND-TF-16S-413	MEND-TF-16S-628	0	0.601187312026004	Bacteria	Bacteroidetes	Chitinophagales	Bacteria	Actinobacteria	Acidimicrobiales	Bact-Bact
862	MEND-TF-16S-413	MEND-TF-16S-685	0	0.564279969514687	Bacteria	Bacteroidetes	Chitinophagales	Bacteria	Actinobacteria	Geodermatophilales	Bact-Bact
863	MEND-TF-16S-414	MEND-TF-16S-124	0	0.514659955834592	Bacteria	Proteobacteria	Burkholderiales	Bacteria	Verrucomicrobia	Verrucomicrobiales	Bact-Bact
864	MEND-TF-16S-414	MEND-TF-16S-243	0	0.532410162065914	Bacteria	Proteobacteria	Burkholderiales	Bacteria	Actinobacteria	Gaiellales	Bact-Bact
865	MEND-TF-16S-414	MEND-TF-16S-400	0	0.550261826659397	Bacteria	Proteobacteria	Burkholderiales	Bacteria	Proteobacteria	Burkholderiales	Bact-Bact
866	MEND-TF-16S-414	MEND-TF-16S-431	0	0.512236454786339	Bacteria	Proteobacteria	Burkholderiales	Bacteria	Proteobacteria	Burkholderiales	Bact-Bact
867	MEND-TF-16S-414	MEND-TF-16S-529	0	0.661408087074431	Bacteria	Proteobacteria	Burkholderiales	Bacteria	Actinobacteria	Acidimicrobiales	Bact-Bact
868	MEND-TF-16S-414	MEND-TF-16S-554	0	0.713083281807194	Bacteria	Proteobacteria	Burkholderiales	Bacteria	Actinobacteria	Acidimicrobiales	Bact-Bact
869	MEND-TF-16S-414	MEND-TF-16S-610	0	0.504557547500996	Bacteria	Proteobacteria	Burkholderiales	Bacteria	Actinobacteria	Micrococcales	Bact-Bact
870	MEND-TF-16S-414	MEND-TF-16S-611	0	0.532369147469486	Bacteria	Proteobacteria	Burkholderiales	Bacteria	Actinobacteria	Acidimicrobiales	Bact-Bact
871	MEND-TF-16S-414	MEND-TF-16S-617	0	0.568575438120973	Bacteria	Proteobacteria	Burkholderiales	Bacteria	Actinobacteria	Sporichthyales	Bact-Bact
872	MEND-TF-16S-414	MEND-TF-16S-629	0	0.547415986979669	Bacteria	Proteobacteria	Burkholderiales	Bacteria	Bacteroidetes	Sphingobacteriales	Bact-Bact
873	MEND-TF-16S-414	MEND-TF-16S-645	0	0.658280566844141	Bacteria	Proteobacteria	Burkholderiales	Bacteria	Actinobacteria	Acidimicrobiales	Bact-Bact
874	MEND-TF-16S-414	MEND-TF-16S-653	0	0.518919287204039	Bacteria	Proteobacteria	Burkholderiales	Bacteria	Bacteroidetes	Sphingobacteriales	Bact-Bact
875	MEND-TF-16S-414	MEND-TF-16S-656	0	0.515959855892245	Bacteria	Proteobacteria	Burkholderiales	Bacteria	Actinobacteria	Acidimicrobiales	Bact-Bact
876	MEND-TF-16S-414	MEND-TF-16S-660	0	0.540157739876339	Bacteria	Proteobacteria	Burkholderiales	Bacteria	Actinobacteria	Sporichthyales	Bact-Bact
877	MEND-TF-16S-414	MEND-TF-16S-681	0	0.60275154303717	Bacteria	Proteobacteria	Burkholderiales	Bacteria	Actinobacteria	Acidimicrobiales	Bact-Bact
878	MEND-TF-16S-414	MEND-TF-16S-687	0	0.509558046719796	Bacteria	Proteobacteria	Burkholderiales	Bacteria	Actinobacteria	Micrococcales	Bact-Bact
879	MEND-TF-16S-414	MEND-TF-16S-700	0	0.656443940668697	Bacteria	Proteobacteria	Burkholderiales	Bacteria	Actinobacteria	Acidimicrobiales	Bact-Bact
880	MEND-TF-16S-414	MEND-TF-16S-705	0	0.534486996690071	Bacteria	Proteobacteria	Burkholderiales	Bacteria	Actinobacteria	Acidimicrobiales	Bact-Bact
881	MEND-TF-16S-414	MEND-TF-16S-735	0	0.63148247104601	Bacteria	Proteobacteria	Burkholderiales	Bacteria	Actinobacteria	Geodermatophilales	Bact-Bact
882	MEND-TF-16S-414	MEND-TF-16S-1071	0	0.637151787852329	Bacteria	Proteobacteria	Burkholderiales	Bacteria	Proteobacteria	Hyphomicrobiales	Bact-Bact
883	MEND-TF-16S-414	MEND-TF-16S-1156	0	0.510742802853273	Bacteria	Proteobacteria	Burkholderiales	Bacteria	Proteobacteria	Rhodobacterales	Bact-Bact
884	MEND-TF-16S-414	MEND-TF-16S-1520	0	0.538925774523342	Bacteria	Proteobacteria	Burkholderiales	Bacteria	Proteobacteria	Burkholderiales	Bact-Bact
885	MEND-TF-16S-414	MEND-TF-16S-1634	0	0.516560513483924	Bacteria	Proteobacteria	Burkholderiales	Bacteria	Actinobacteria	Micrococcales	Bact-Bact
886	MEND-TF-16S-414	MEND-TF-16S-1743	0	0.513151185985786	Bacteria	Proteobacteria	Burkholderiales	Bacteria	Actinobacteria	Acidimicrobiales	Bact-Bact
887	MEND-TF-16S-418	MEND-TF-18S-121	0	0.606609879081204	Bacteria	Proteobacteria	Burkholderiales	Eukaryota	Rotifera	Ploima	Euk-Bact
888	MEND-TF-16S-418	MEND-TF-18S-274	0	0.531573966237715	Bacteria	Proteobacteria	Burkholderiales	Eukaryota	Opisthokonta	Pirum	Euk-Bact
889	MEND-TF-16S-418	MEND-TF-16S-244	0	0.50063518906522	Bacteria	Proteobacteria	Burkholderiales	Bacteria	Verrucomicrobia	Verrucomicrobiales	Bact-Bact
890	MEND-TF-16S-418	MEND-TF-16S-373	0	0.55481621143041	Bacteria	Proteobacteria	Burkholderiales	Bacteria	Proteobacteria	Nevskiales	Bact-Bact
891	MEND-TF-16S-418	MEND-TF-16S-395	0	0.708476420098946	Bacteria	Proteobacteria	Burkholderiales	Bacteria	Proteobacteria	Burkholderiales	Bact-Bact
892	MEND-TF-16S-418	MEND-TF-16S-432	0	0.621018344281723	Bacteria	Proteobacteria	Burkholderiales	Bacteria	Proteobacteria	Burkholderiales	Bact-Bact
893	MEND-TF-16S-418	MEND-TF-16S-444	0	0.65699845558456	Bacteria	Proteobacteria	Burkholderiales	Bacteria	Proteobacteria	Burkholderiales	Bact-Bact
894	MEND-TF-16S-418	MEND-TF-16S-450	0	0.513464271124008	Bacteria	Proteobacteria	Burkholderiales	Bacteria	Proteobacteria	Nitrosomonadales	Bact-Bact
895	MEND-TF-16S-418	MEND-TF-16S-486	0	0.515553041248091	Bacteria	Proteobacteria	Burkholderiales	Bacteria	Bacteroidetes	Chitinophagales	Bact-Bact
896	MEND-TF-16S-418	MEND-TF-16S-593	0	0.522021530739556	Bacteria	Proteobacteria	Burkholderiales	Bacteria	Actinobacteria	Acidimicrobiales	Bact-Bact
897	MEND-TF-16S-418	MEND-TF-16S-615	0	0.558185658215072	Bacteria	Proteobacteria	Burkholderiales	Bacteria	Actinobacteria	Acidimicrobiales	Bact-Bact
898	MEND-TF-16S-418	MEND-TF-16S-800	0	0.587580868553465	Bacteria	Proteobacteria	Burkholderiales	Bacteria	Actinobacteria	Micrococcales	Bact-Bact
899	MEND-TF-16S-418	MEND-TF-16S-860	0	0.582987519773858	Bacteria	Proteobacteria	Burkholderiales	Bacteria	Bacteroidetes	Cytophagales	Bact-Bact
900	MEND-TF-16S-418	MEND-TF-16S-861	0	0.533618012195074	Bacteria	Proteobacteria	Burkholderiales	Bacteria	Bacteroidetes	Saprospirales	Bact-Bact
901	MEND-TF-16S-418	MEND-TF-16S-921	0	0.613731746670868	Bacteria	Proteobacteria	Burkholderiales	Bacteria	Proteobacteria	Rickettsiales	Bact-Bact
902	MEND-TF-16S-418	MEND-TF-16S-967	0	0.832264528382155	Bacteria	Proteobacteria	Burkholderiales	Bacteria	Cyanobacteria	Pseudanabaenales	Bact-Bact
903	MEND-TF-16S-418	MEND-TF-16S-982	0	0.551288688005652	Bacteria	Proteobacteria	Burkholderiales	Bacteria	Proteobacteria	Rhodospirillales	Bact-Bact
904	MEND-TF-16S-418	MEND-TF-16S-1013	0	0.641945356785651	Bacteria	Proteobacteria	Burkholderiales	Bacteria	Cyanobacteria	Nostocales	Bact-Bact
905	MEND-TF-16S-418	MEND-TF-16S-1048	0	0.521210831329289	Bacteria	Proteobacteria	Burkholderiales	Bacteria	Cyanobacteria	Synechococcales	Bact-Bact
906	MEND-TF-16S-418	MEND-TF-16S-1050	0	0.535770458141035	Bacteria	Proteobacteria	Burkholderiales	Bacteria	Proteobacteria	Caulobacterales	Bact-Bact
907	MEND-TF-16S-418	MEND-TF-16S-1094	0	0.514897749089088	Bacteria	Proteobacteria	Burkholderiales	Bacteria	Proteobacteria	Caulobacterales	Bact-Bact
908	MEND-TF-16S-418	MEND-TF-16S-1160	0	0.684145194075096	Bacteria	Proteobacteria	Burkholderiales	Bacteria	Proteobacteria	Caulobacterales	Bact-Bact
909	MEND-TF-16S-418	MEND-TF-16S-1175	0	0.651725848899722	Bacteria	Proteobacteria	Burkholderiales	Bacteria	Proteobacteria	Hyphomonadales	Bact-Bact
910	MEND-TF-16S-418	MEND-TF-16S-120	0	0.601547744297852	Bacteria	Proteobacteria	Burkholderiales	Bacteria	Verrucomicrobia	Chthoniobacterales	Bact-Bact
911	MEND-TF-16S-418	MEND-TF-16S-209	0	0.646667625313017	Bacteria	Proteobacteria	Burkholderiales	Bacteria	Proteobacteria	Myxococcales	Bact-Bact
912	MEND-TF-16S-418	MEND-TF-16S-225	0	0.573529058131217	Bacteria	Proteobacteria	Burkholderiales	Bacteria	Proteobacteria	Myxococcales	Bact-Bact
913	MEND-TF-16S-418	MEND-TF-16S-354	0	0.629527183939256	Bacteria	Proteobacteria	Burkholderiales	Bacteria	Proteobacteria	Chromatiales	Bact-Bact
914	MEND-TF-16S-418	MEND-TF-16S-417	0	0.718218247505219	Bacteria	Proteobacteria	Burkholderiales	Bacteria	Bacteroidetes	Chitinophagales	Bact-Bact
915	MEND-TF-16S-418	MEND-TF-16S-453	0	0.506575215501821	Bacteria	Proteobacteria	Burkholderiales	Bacteria	Bacteroidetes	Chitinophagales	Bact-Bact
916	MEND-TF-16S-418	MEND-TF-16S-500	0	0.598420051475894	Bacteria	Proteobacteria	Burkholderiales	Bacteria	Verrucomicrobia	Verrucomicrobia incertae sedis	Bact-Bact
917	MEND-TF-16S-418	MEND-TF-16S-559	0	0.652378245637357	Bacteria	Proteobacteria	Burkholderiales	Bacteria	Planctomycetes	Pirellulales	Bact-Bact
918	MEND-TF-16S-418	MEND-TF-16S-560	0	0.681467628781054	Bacteria	Proteobacteria	Burkholderiales	Bacteria	Gemmatimonadetes	Gemmatimonadales	Bact-Bact
919	MEND-TF-16S-418	MEND-TF-16S-720	0	0.504999600385168	Bacteria	Proteobacteria	Burkholderiales	Bacteria	Bacteroidetes	Sphingobacteriales	Bact-Bact
920	MEND-TF-16S-418	MEND-TF-16S-725	0	0.55247588463533	Bacteria	Proteobacteria	Burkholderiales	Bacteria	Bacteroidetes	Flavobacteriales	Bact-Bact
921	MEND-TF-16S-418	MEND-TF-16S-731	0	0.752939630513801	Bacteria	Proteobacteria	Burkholderiales	Bacteria	Proteobacteria	Desulfuromonadales	Bact-Bact
922	MEND-TF-16S-418	MEND-TF-16S-891	0	0.554395379434277	Bacteria	Proteobacteria	Burkholderiales	Bacteria	Proteobacteria	Hyphomicrobiales	Bact-Bact
923	MEND-TF-16S-418	MEND-TF-16S-898	0	0.656530147375347	Bacteria	Proteobacteria	Burkholderiales	Bacteria	Chloroflexi	Caldilineales	Bact-Bact
924	MEND-TF-16S-418	MEND-TF-16S-899	0	0.576369001919856	Bacteria	Proteobacteria	Burkholderiales	Bacteria	Proteobacteria	Desulfuromonadales	Bact-Bact
925	MEND-TF-16S-418	MEND-TF-16S-905	0	0.742793215642834	Bacteria	Proteobacteria	Burkholderiales	Bacteria	Chloroflexi	Caldilineales	Bact-Bact
926	MEND-TF-16S-418	MEND-TF-16S-960	0	0.72845913784509	Bacteria	Proteobacteria	Burkholderiales	Bacteria	Proteobacteria	Rhodospirillales	Bact-Bact
927	MEND-TF-16S-418	MEND-TF-16S-1054	0	0.663719803043305	Bacteria	Proteobacteria	Burkholderiales	Bacteria	Chlorobi	Chlorobiales	Bact-Bact
928	MEND-TF-16S-419	MEND-TF-16S-463	0	0.50334774098189	Bacteria	Bacteroidetes	Chitinophagales	Bacteria	Planctomycetes	Gemmatales	Bact-Bact
929	MEND-TF-16S-420	MEND-TF-16S-269	0	0.621874998620804	Bacteria	Bacteroidetes	Chitinophagales	Bacteria	Verrucomicrobia	Verrucomicrobiales	Bact-Bact
930	MEND-TF-16S-420	MEND-TF-16S-421	0	0.820120464295357	Bacteria	Bacteroidetes	Chitinophagales	Bacteria	Proteobacteria	Burkholderiales	Bact-Bact
931	MEND-TF-16S-420	MEND-TF-16S-766	0	0.658258950784613	Bacteria	Bacteroidetes	Chitinophagales	Bacteria	Bacteroidetes	Flavobacteriales	Bact-Bact
932	MEND-TF-16S-420	MEND-TF-16S-1028	0	0.597484861111492	Bacteria	Bacteroidetes	Chitinophagales	Bacteria	Proteobacteria	Rhodospirillales	Bact-Bact
933	MEND-TF-16S-420	MEND-TF-16S-1029	0	0.719656378612633	Bacteria	Bacteroidetes	Chitinophagales	Bacteria	Proteobacteria	Sphingomonadales	Bact-Bact
934	MEND-TF-16S-420	MEND-TF-16S-1093	0	0.553343575938673	Bacteria	Bacteroidetes	Chitinophagales	Bacteria	Proteobacteria	Caulobacterales	Bact-Bact
935	MEND-TF-16S-420	MEND-TF-16S-1113	0	0.512441358214916	Bacteria	Bacteroidetes	Chitinophagales	Bacteria	Proteobacteria	Rhodobacterales	Bact-Bact
936	MEND-TF-16S-420	MEND-TF-16S-678	0	0.737773123039029	Bacteria	Bacteroidetes	Chitinophagales	Bacteria	Planctomycetes	Pirellulales	Bact-Bact
937	MEND-TF-16S-420	MEND-TF-16S-890	0	0.559855146951525	Bacteria	Bacteroidetes	Chitinophagales	Bacteria	Planctomycetes	Pirellulales	Bact-Bact
938	MEND-TF-16S-420	MEND-TF-16S-904	0	0.564322781116305	Bacteria	Bacteroidetes	Chitinophagales	Bacteria	Planctomycetes	Pirellulales	Bact-Bact
939	MEND-TF-16S-421	MEND-TF-16S-232	0	0.514058706176032	Bacteria	Proteobacteria	Burkholderiales	Bacteria	Verrucomicrobia	Verrucomicrobiales	Bact-Bact
940	MEND-TF-16S-421	MEND-TF-16S-269	0	0.555600352615542	Bacteria	Proteobacteria	Burkholderiales	Bacteria	Verrucomicrobia	Verrucomicrobiales	Bact-Bact
941	MEND-TF-16S-421	MEND-TF-16S-420	0	0.820120464295357	Bacteria	Proteobacteria	Burkholderiales	Bacteria	Bacteroidetes	Chitinophagales	Bact-Bact
942	MEND-TF-16S-421	MEND-TF-16S-766	0	0.652235900781115	Bacteria	Proteobacteria	Burkholderiales	Bacteria	Bacteroidetes	Flavobacteriales	Bact-Bact
943	MEND-TF-16S-421	MEND-TF-16S-1028	0	0.65739277084706	Bacteria	Proteobacteria	Burkholderiales	Bacteria	Proteobacteria	Rhodospirillales	Bact-Bact
944	MEND-TF-16S-421	MEND-TF-16S-1029	0	0.678445131735879	Bacteria	Proteobacteria	Burkholderiales	Bacteria	Proteobacteria	Sphingomonadales	Bact-Bact
945	MEND-TF-16S-421	MEND-TF-16S-1093	0	0.5809725931286	Bacteria	Proteobacteria	Burkholderiales	Bacteria	Proteobacteria	Caulobacterales	Bact-Bact
946	MEND-TF-16S-423	MEND-TF-16S-1206	0	0.504262290424062	Bacteria	Verrucomicrobia	Verrucomicrobiales	Bacteria	Verrucomicrobia	Chthoniobacterales	Bact-Bact
947	MEND-TF-16S-423	MEND-TF-16S-579	0	0.517089217118504	Bacteria	Verrucomicrobia	Verrucomicrobiales	Bacteria	Bacteroidetes	Sphingobacteriales	Bact-Bact
948	MEND-TF-16S-424	MEND-TF-16S-347	0	0.535981809823408	Bacteria	Proteobacteria	Burkholderiales	Bacteria	Proteobacteria	Pseudomonadales	Bact-Bact
949	MEND-TF-16S-424	MEND-TF-16S-349	0	0.580898387366192	Bacteria	Proteobacteria	Burkholderiales	Bacteria	Proteobacteria	Burkholderiales	Bact-Bact
950	MEND-TF-16S-424	MEND-TF-16S-436	0	0.512197657298234	Bacteria	Proteobacteria	Burkholderiales	Bacteria	Proteobacteria	Burkholderiales	Bact-Bact
951	MEND-TF-16S-424	MEND-TF-16S-482	0	0.599597674356971	Bacteria	Proteobacteria	Burkholderiales	Bacteria	Bacteroidetes	Chitinophagales	Bact-Bact
952	MEND-TF-16S-424	MEND-TF-16S-769	0	0.640703814042207	Bacteria	Proteobacteria	Burkholderiales	Bacteria	Bacteroidetes	Flavobacteriales	Bact-Bact
953	MEND-TF-16S-424	MEND-TF-16S-1520	0	0.630709331031745	Bacteria	Proteobacteria	Burkholderiales	Bacteria	Proteobacteria	Burkholderiales	Bact-Bact
954	MEND-TF-16S-425	MEND-TF-18S-366	0	0.549364232106656	Bacteria	Proteobacteria	Silvanigrellales	Eukaryota	Apicomplexa	Coccidia	Euk-Bact
955	MEND-TF-16S-428	MEND-TF-16S-1440	0	0.658955462251476	Bacteria	Bacteroidetes	Chitinophagales	Bacteria	Planctomycetes	Planctomycetales	Bact-Bact
956	MEND-TF-16S-431	MEND-TF-16S-126	0	0.507216579414205	Bacteria	Proteobacteria	Burkholderiales	Bacteria	Verrucomicrobia	Opitutales	Bact-Bact
957	MEND-TF-16S-431	MEND-TF-16S-131	0	0.541319212786836	Bacteria	Proteobacteria	Burkholderiales	Bacteria	Verrucomicrobia	Opitutales	Bact-Bact
958	MEND-TF-16S-431	MEND-TF-16S-374	0	0.587270323329597	Bacteria	Proteobacteria	Burkholderiales	Bacteria	Verrucomicrobia	Opitutales	Bact-Bact
959	MEND-TF-16S-431	MEND-TF-16S-399	0	0.526732750797388	Bacteria	Proteobacteria	Burkholderiales	Bacteria	Proteobacteria	Gammaproteobacteria incertae sedis	Bact-Bact
960	MEND-TF-16S-431	MEND-TF-16S-400	0	0.721528998850087	Bacteria	Proteobacteria	Burkholderiales	Bacteria	Proteobacteria	Burkholderiales	Bact-Bact
961	MEND-TF-16S-431	MEND-TF-16S-414	0	0.512236454786339	Bacteria	Proteobacteria	Burkholderiales	Bacteria	Proteobacteria	Burkholderiales	Bact-Bact
962	MEND-TF-16S-431	MEND-TF-16S-435	0	0.644053730008124	Bacteria	Proteobacteria	Burkholderiales	Bacteria	Bacteroidetes	Chitinophagales	Bact-Bact
963	MEND-TF-16S-431	MEND-TF-16S-445	0	0.5438605064183	Bacteria	Proteobacteria	Burkholderiales	Bacteria	Bacteroidetes	Chitinophagales	Bact-Bact
964	MEND-TF-16S-431	MEND-TF-16S-449	0	0.538482447396425	Bacteria	Proteobacteria	Burkholderiales	Bacteria	Bacteroidetes	Chitinophagales	Bact-Bact
965	MEND-TF-16S-431	MEND-TF-16S-624	0	0.523912181232241	Bacteria	Proteobacteria	Burkholderiales	Bacteria	Bacteroidetes	Sphingobacteriales	Bact-Bact
966	MEND-TF-16S-431	MEND-TF-16S-653	0	0.539365811501572	Bacteria	Proteobacteria	Burkholderiales	Bacteria	Bacteroidetes	Sphingobacteriales	Bact-Bact
967	MEND-TF-16S-431	MEND-TF-16S-681	0	0.557079161080057	Bacteria	Proteobacteria	Burkholderiales	Bacteria	Actinobacteria	Acidimicrobiales	Bact-Bact
968	MEND-TF-16S-431	MEND-TF-16S-886	0	0.612419646898745	Bacteria	Proteobacteria	Burkholderiales	Bacteria	Bacteroidetes	Cytophagales	Bact-Bact
969	MEND-TF-16S-431	MEND-TF-16S-1049	0	0.529540412138613	Bacteria	Proteobacteria	Burkholderiales	Bacteria	Proteobacteria	Pelagibacterales	Bact-Bact
970	MEND-TF-16S-432	MEND-TF-16S-142	0	0.606970370993563	Bacteria	Proteobacteria	Burkholderiales	Bacteria	Verrucomicrobia	Opitutales	Bact-Bact
971	MEND-TF-16S-432	MEND-TF-16S-373	0	0.632061281509931	Bacteria	Proteobacteria	Burkholderiales	Bacteria	Proteobacteria	Nevskiales	Bact-Bact
972	MEND-TF-16S-432	MEND-TF-16S-395	0	0.653599677343957	Bacteria	Proteobacteria	Burkholderiales	Bacteria	Proteobacteria	Burkholderiales	Bact-Bact
973	MEND-TF-16S-432	MEND-TF-16S-402	0	0.500027412997545	Bacteria	Proteobacteria	Burkholderiales	Bacteria	Proteobacteria	Burkholderiales	Bact-Bact
974	MEND-TF-16S-432	MEND-TF-16S-405	0	0.710403194353046	Bacteria	Proteobacteria	Burkholderiales	Bacteria	Proteobacteria	Burkholderiales	Bact-Bact
975	MEND-TF-16S-432	MEND-TF-16S-418	0	0.621018344281723	Bacteria	Proteobacteria	Burkholderiales	Bacteria	Proteobacteria	Burkholderiales	Bact-Bact
976	MEND-TF-16S-432	MEND-TF-16S-443	0	0.621798807796543	Bacteria	Proteobacteria	Burkholderiales	Bacteria	Proteobacteria	Burkholderiales	Bact-Bact
977	MEND-TF-16S-432	MEND-TF-16S-444	0	0.64678179782305	Bacteria	Proteobacteria	Burkholderiales	Bacteria	Proteobacteria	Burkholderiales	Bact-Bact
978	MEND-TF-16S-432	MEND-TF-16S-534	0	0.501275738242758	Bacteria	Proteobacteria	Burkholderiales	Bacteria	Actinobacteria	Acidothermales	Bact-Bact
979	MEND-TF-16S-432	MEND-TF-16S-593	0	0.520105525500048	Bacteria	Proteobacteria	Burkholderiales	Bacteria	Actinobacteria	Acidimicrobiales	Bact-Bact
980	MEND-TF-16S-432	MEND-TF-16S-651	0	0.527724789002097	Bacteria	Proteobacteria	Burkholderiales	Bacteria	Actinobacteria	Acidimicrobiales	Bact-Bact
981	MEND-TF-16S-432	MEND-TF-16S-800	0	0.591705685861196	Bacteria	Proteobacteria	Burkholderiales	Bacteria	Actinobacteria	Micrococcales	Bact-Bact
982	MEND-TF-16S-432	MEND-TF-16S-957	0	0.557344499568838	Bacteria	Proteobacteria	Burkholderiales	Bacteria	Planctomycetes	Phycisphaerales	Bact-Bact
983	MEND-TF-16S-432	MEND-TF-16S-967	0	0.526530261636532	Bacteria	Proteobacteria	Burkholderiales	Bacteria	Cyanobacteria	Pseudanabaenales	Bact-Bact
984	MEND-TF-16S-432	MEND-TF-16S-1014	0	0.526171979094005	Bacteria	Proteobacteria	Burkholderiales	Bacteria	Cyanobacteria	Synechococcales	Bact-Bact
985	MEND-TF-16S-432	MEND-TF-16S-1048	0	0.64589719993992	Bacteria	Proteobacteria	Burkholderiales	Bacteria	Cyanobacteria	Synechococcales	Bact-Bact
986	MEND-TF-16S-432	MEND-TF-16S-143	0	0.553004809822885	Bacteria	Proteobacteria	Burkholderiales	Bacteria	Verrucomicrobia	Chthoniobacterales	Bact-Bact
987	MEND-TF-16S-432	MEND-TF-16S-209	0	0.514739637684526	Bacteria	Proteobacteria	Burkholderiales	Bacteria	Proteobacteria	Myxococcales	Bact-Bact
988	MEND-TF-16S-432	MEND-TF-16S-417	0	0.64684258169181	Bacteria	Proteobacteria	Burkholderiales	Bacteria	Bacteroidetes	Chitinophagales	Bact-Bact
989	MEND-TF-16S-432	MEND-TF-16S-453	0	0.554244687460885	Bacteria	Proteobacteria	Burkholderiales	Bacteria	Bacteroidetes	Chitinophagales	Bact-Bact
990	MEND-TF-16S-432	MEND-TF-16S-500	0	0.544296686242735	Bacteria	Proteobacteria	Burkholderiales	Bacteria	Verrucomicrobia	Verrucomicrobia incertae sedis	Bact-Bact
991	MEND-TF-16S-432	MEND-TF-16S-560	0	0.70186922876266	Bacteria	Proteobacteria	Burkholderiales	Bacteria	Gemmatimonadetes	Gemmatimonadales	Bact-Bact
992	MEND-TF-16S-432	MEND-TF-16S-598	0	0.505716792914923	Bacteria	Proteobacteria	Burkholderiales	Bacteria	Bacteroidetes	Flavobacteriales	Bact-Bact
993	MEND-TF-16S-432	MEND-TF-16S-731	0	0.541779109478741	Bacteria	Proteobacteria	Burkholderiales	Bacteria	Proteobacteria	Desulfuromonadales	Bact-Bact
994	MEND-TF-16S-432	MEND-TF-16S-947	0	0.578607317120205	Bacteria	Proteobacteria	Burkholderiales	Bacteria	Planctomycetes	Phycisphaerales	Bact-Bact
995	MEND-TF-16S-432	MEND-TF-16S-960	0	0.702377002151531	Bacteria	Proteobacteria	Burkholderiales	Bacteria	Proteobacteria	Rhodospirillales	Bact-Bact
996	MEND-TF-16S-432	MEND-TF-16S-1034	0	0.514372309032784	Bacteria	Proteobacteria	Burkholderiales	Bacteria	Planctomycetes	Phycisphaerales	Bact-Bact
997	MEND-TF-16S-432	MEND-TF-16S-1053	0	0.539364865821747	Bacteria	Proteobacteria	Burkholderiales	Bacteria	Ignavibacteriae	Ignavibacteriales	Bact-Bact
998	MEND-TF-16S-433	MEND-TF-16S-985	0	0.621674741507633	Bacteria	Proteobacteria	Burkholderiales	Bacteria	Cyanobacteria	Chroococcales	Bact-Bact
999	MEND-TF-16S-435	MEND-TF-16S-374	0	0.63128773476323	Bacteria	Bacteroidetes	Chitinophagales	Bacteria	Verrucomicrobia	Opitutales	Bact-Bact
1000	MEND-TF-16S-435	MEND-TF-16S-431	0	0.644053730008124	Bacteria	Bacteroidetes	Chitinophagales	Bacteria	Proteobacteria	Burkholderiales	Bact-Bact
1001	MEND-TF-16S-435	MEND-TF-16S-445	0	0.778051799002833	Bacteria	Bacteroidetes	Chitinophagales	Bacteria	Bacteroidetes	Chitinophagales	Bact-Bact
1002	MEND-TF-16S-435	MEND-TF-16S-449	0	0.714073437553944	Bacteria	Bacteroidetes	Chitinophagales	Bacteria	Bacteroidetes	Chitinophagales	Bact-Bact
1003	MEND-TF-16S-435	MEND-TF-16S-494	0	0.503473734004736	Bacteria	Bacteroidetes	Chitinophagales	Bacteria	Bacteroidetes	Flavobacteriales	Bact-Bact
1004	MEND-TF-16S-435	MEND-TF-16S-592	0	0.573063115238156	Bacteria	Bacteroidetes	Chitinophagales	Bacteria	Bacteroidetes	Sphingobacteriales	Bact-Bact
1005	MEND-TF-16S-435	MEND-TF-16S-624	0	0.583817332225728	Bacteria	Bacteroidetes	Chitinophagales	Bacteria	Bacteroidetes	Sphingobacteriales	Bact-Bact
1006	MEND-TF-16S-435	MEND-TF-16S-886	0	0.690609206757963	Bacteria	Bacteroidetes	Chitinophagales	Bacteria	Bacteroidetes	Cytophagales	Bact-Bact
1007	MEND-TF-16S-435	MEND-TF-16S-1049	0	0.507212899066656	Bacteria	Bacteroidetes	Chitinophagales	Bacteria	Proteobacteria	Pelagibacterales	Bact-Bact
1008	MEND-TF-16S-436	MEND-TF-16S-405	0	0.500956573037735	Bacteria	Proteobacteria	Burkholderiales	Bacteria	Proteobacteria	Burkholderiales	Bact-Bact
1009	MEND-TF-16S-436	MEND-TF-16S-424	0	0.512197657298234	Bacteria	Proteobacteria	Burkholderiales	Bacteria	Proteobacteria	Burkholderiales	Bact-Bact
1010	MEND-TF-16S-443	MEND-TF-16S-180	0	0.511166487575042	Bacteria	Proteobacteria	Burkholderiales	Bacteria	Verrucomicrobia	Verrucomicrobiales	Bact-Bact
1011	MEND-TF-16S-443	MEND-TF-16S-373	0	0.668841903244245	Bacteria	Proteobacteria	Burkholderiales	Bacteria	Proteobacteria	Nevskiales	Bact-Bact
1012	MEND-TF-16S-443	MEND-TF-16S-395	0	0.502697731070562	Bacteria	Proteobacteria	Burkholderiales	Bacteria	Proteobacteria	Burkholderiales	Bact-Bact
1013	MEND-TF-16S-443	MEND-TF-16S-402	0	0.504714002314041	Bacteria	Proteobacteria	Burkholderiales	Bacteria	Proteobacteria	Burkholderiales	Bact-Bact
1014	MEND-TF-16S-443	MEND-TF-16S-405	0	0.533431444648583	Bacteria	Proteobacteria	Burkholderiales	Bacteria	Proteobacteria	Burkholderiales	Bact-Bact
1015	MEND-TF-16S-443	MEND-TF-16S-432	0	0.621798807796543	Bacteria	Proteobacteria	Burkholderiales	Bacteria	Proteobacteria	Burkholderiales	Bact-Bact
1016	MEND-TF-16S-443	MEND-TF-16S-444	0	0.764913944812782	Bacteria	Proteobacteria	Burkholderiales	Bacteria	Proteobacteria	Burkholderiales	Bact-Bact
1017	MEND-TF-16S-443	MEND-TF-16S-486	0	0.581366299706863	Bacteria	Proteobacteria	Burkholderiales	Bacteria	Bacteroidetes	Chitinophagales	Bact-Bact
1018	MEND-TF-16S-443	MEND-TF-16S-534	0	0.608938761469247	Bacteria	Proteobacteria	Burkholderiales	Bacteria	Actinobacteria	Acidothermales	Bact-Bact
1019	MEND-TF-16S-443	MEND-TF-16S-594	0	0.606194972419614	Bacteria	Proteobacteria	Burkholderiales	Bacteria	Bacteroidetes	Cytophagales	Bact-Bact
1020	MEND-TF-16S-443	MEND-TF-16S-615	0	0.53311530234547	Bacteria	Proteobacteria	Burkholderiales	Bacteria	Actinobacteria	Acidimicrobiales	Bact-Bact
1021	MEND-TF-16S-443	MEND-TF-16S-651	0	0.678946982790307	Bacteria	Proteobacteria	Burkholderiales	Bacteria	Actinobacteria	Acidimicrobiales	Bact-Bact
1022	MEND-TF-16S-443	MEND-TF-16S-742	0	0.557319213029767	Bacteria	Proteobacteria	Burkholderiales	Bacteria	Actinobacteria	Acidothermales	Bact-Bact
1023	MEND-TF-16S-443	MEND-TF-16S-957	0	0.565127719879213	Bacteria	Proteobacteria	Burkholderiales	Bacteria	Planctomycetes	Phycisphaerales	Bact-Bact
1024	MEND-TF-16S-443	MEND-TF-16S-1014	0	0.537686710981187	Bacteria	Proteobacteria	Burkholderiales	Bacteria	Cyanobacteria	Synechococcales	Bact-Bact
1025	MEND-TF-16S-443	MEND-TF-16S-1048	0	0.598148479498485	Bacteria	Proteobacteria	Burkholderiales	Bacteria	Cyanobacteria	Synechococcales	Bact-Bact
1026	MEND-TF-16S-443	MEND-TF-16S-1065	0	0.52221096225472	Bacteria	Proteobacteria	Burkholderiales	Bacteria	Planctomycetes	Phycisphaerales	Bact-Bact
1027	MEND-TF-16S-443	MEND-TF-16S-1206	0	0.505501932085527	Bacteria	Proteobacteria	Burkholderiales	Bacteria	Verrucomicrobia	Chthoniobacterales	Bact-Bact
1028	MEND-TF-16S-443	MEND-TF-16S-1414	0	0.534298934976181	Bacteria	Proteobacteria	Burkholderiales	Bacteria	Planctomycetes	Phycisphaerales	Bact-Bact
1029	MEND-TF-16S-443	MEND-TF-16S-1454	0	0.531121731543542	Bacteria	Proteobacteria	Burkholderiales	Bacteria	Proteobacteria	Burkholderiales	Bact-Bact
1030	MEND-TF-16S-443	MEND-TF-16S-144	0	0.512134373257055	Bacteria	Proteobacteria	Burkholderiales	Bacteria	Planctomycetes	Pirellulales	Bact-Bact
1031	MEND-TF-16S-443	MEND-TF-16S-152	0	0.540954678210046	Bacteria	Proteobacteria	Burkholderiales	Bacteria	Planctomycetes	Pirellulales	Bact-Bact
1032	MEND-TF-16S-443	MEND-TF-16S-380	0	0.589779225995278	Bacteria	Proteobacteria	Burkholderiales	Bacteria	Planctomycetes	Planctomycetales	Bact-Bact
1033	MEND-TF-16S-443	MEND-TF-16S-453	0	0.637335944811168	Bacteria	Proteobacteria	Burkholderiales	Bacteria	Bacteroidetes	Chitinophagales	Bact-Bact
1034	MEND-TF-16S-443	MEND-TF-16S-560	0	0.617904684471067	Bacteria	Proteobacteria	Burkholderiales	Bacteria	Gemmatimonadetes	Gemmatimonadales	Bact-Bact
1035	MEND-TF-16S-443	MEND-TF-16S-699	0	0.552259990928056	Bacteria	Proteobacteria	Burkholderiales	Bacteria	Planctomycetes	Pirellulales	Bact-Bact
1036	MEND-TF-16S-443	MEND-TF-16S-725	0	0.570406967426964	Bacteria	Proteobacteria	Burkholderiales	Bacteria	Bacteroidetes	Flavobacteriales	Bact-Bact
1037	MEND-TF-16S-443	MEND-TF-16S-726	0	0.508739567385733	Bacteria	Proteobacteria	Burkholderiales	Bacteria	Bacteroidetes	Flavobacteriales	Bact-Bact
1038	MEND-TF-16S-443	MEND-TF-16S-798	0	0.502482444508729	Bacteria	Proteobacteria	Burkholderiales	Bacteria	Proteobacteria	Desulfuromonadales	Bact-Bact
1039	MEND-TF-16S-443	MEND-TF-16S-944	0	0.501761455902971	Bacteria	Proteobacteria	Burkholderiales	Bacteria	Acidobacteria	Bryobacterales	Bact-Bact
1040	MEND-TF-16S-443	MEND-TF-16S-960	0	0.631095022962852	Bacteria	Proteobacteria	Burkholderiales	Bacteria	Proteobacteria	Rhodospirillales	Bact-Bact
1041	MEND-TF-16S-443	MEND-TF-16S-1053	0	0.576135257959391	Bacteria	Proteobacteria	Burkholderiales	Bacteria	Ignavibacteriae	Ignavibacteriales	Bact-Bact
1042	MEND-TF-16S-443	MEND-TF-16S-1597	0	0.500882483363384	Bacteria	Proteobacteria	Burkholderiales	Bacteria	Planctomycetes	Pirellulales	Bact-Bact
1043	MEND-TF-16S-444	MEND-TF-18S-121	0	0.559107000157043	Bacteria	Proteobacteria	Burkholderiales	Eukaryota	Rotifera	Ploima	Euk-Bact
1044	MEND-TF-16S-444	MEND-TF-18S-274	0	0.516815340556908	Bacteria	Proteobacteria	Burkholderiales	Eukaryota	Opisthokonta	Pirum	Euk-Bact
1045	MEND-TF-16S-444	MEND-TF-16S-142	0	0.562706439048941	Bacteria	Proteobacteria	Burkholderiales	Bacteria	Verrucomicrobia	Opitutales	Bact-Bact
1046	MEND-TF-16S-444	MEND-TF-16S-180	0	0.614745559032443	Bacteria	Proteobacteria	Burkholderiales	Bacteria	Verrucomicrobia	Verrucomicrobiales	Bact-Bact
1047	MEND-TF-16S-444	MEND-TF-16S-373	0	0.761459337046362	Bacteria	Proteobacteria	Burkholderiales	Bacteria	Proteobacteria	Nevskiales	Bact-Bact
1048	MEND-TF-16S-444	MEND-TF-16S-395	0	0.670005916690569	Bacteria	Proteobacteria	Burkholderiales	Bacteria	Proteobacteria	Burkholderiales	Bact-Bact
1049	MEND-TF-16S-444	MEND-TF-16S-402	0	0.53209260101266	Bacteria	Proteobacteria	Burkholderiales	Bacteria	Proteobacteria	Burkholderiales	Bact-Bact
1050	MEND-TF-16S-444	MEND-TF-16S-405	0	0.530752959228889	Bacteria	Proteobacteria	Burkholderiales	Bacteria	Proteobacteria	Burkholderiales	Bact-Bact
1051	MEND-TF-16S-444	MEND-TF-16S-418	0	0.65699845558456	Bacteria	Proteobacteria	Burkholderiales	Bacteria	Proteobacteria	Burkholderiales	Bact-Bact
1052	MEND-TF-16S-444	MEND-TF-16S-432	0	0.64678179782305	Bacteria	Proteobacteria	Burkholderiales	Bacteria	Proteobacteria	Burkholderiales	Bact-Bact
1053	MEND-TF-16S-444	MEND-TF-16S-443	0	0.764913944812782	Bacteria	Proteobacteria	Burkholderiales	Bacteria	Proteobacteria	Burkholderiales	Bact-Bact
1054	MEND-TF-16S-444	MEND-TF-16S-457	0	0.504599172348854	Bacteria	Proteobacteria	Burkholderiales	Bacteria	Proteobacteria	Burkholderiales	Bact-Bact
1055	MEND-TF-16S-444	MEND-TF-16S-486	0	0.729605246088648	Bacteria	Proteobacteria	Burkholderiales	Bacteria	Bacteroidetes	Chitinophagales	Bact-Bact
1056	MEND-TF-16S-444	MEND-TF-16S-531	0	0.588782461647961	Bacteria	Proteobacteria	Burkholderiales	Bacteria	Planctomycetes	Pirellulales	Bact-Bact
1057	MEND-TF-16S-444	MEND-TF-16S-534	0	0.647183630147035	Bacteria	Proteobacteria	Burkholderiales	Bacteria	Actinobacteria	Acidothermales	Bact-Bact
1058	MEND-TF-16S-444	MEND-TF-16S-550	0	0.522783857024267	Bacteria	Proteobacteria	Burkholderiales	Bacteria	Planctomycetes	Pirellulales	Bact-Bact
1059	MEND-TF-16S-444	MEND-TF-16S-594	0	0.637599254302072	Bacteria	Proteobacteria	Burkholderiales	Bacteria	Bacteroidetes	Cytophagales	Bact-Bact
1060	MEND-TF-16S-444	MEND-TF-16S-615	0	0.76352615749398	Bacteria	Proteobacteria	Burkholderiales	Bacteria	Actinobacteria	Acidimicrobiales	Bact-Bact
1061	MEND-TF-16S-444	MEND-TF-16S-651	0	0.732369971529986	Bacteria	Proteobacteria	Burkholderiales	Bacteria	Actinobacteria	Acidimicrobiales	Bact-Bact
1062	MEND-TF-16S-444	MEND-TF-16S-742	0	0.57433110369945	Bacteria	Proteobacteria	Burkholderiales	Bacteria	Actinobacteria	Acidothermales	Bact-Bact
1063	MEND-TF-16S-444	MEND-TF-16S-800	0	0.568861726068642	Bacteria	Proteobacteria	Burkholderiales	Bacteria	Actinobacteria	Micrococcales	Bact-Bact
1064	MEND-TF-16S-444	MEND-TF-16S-957	0	0.600497304029709	Bacteria	Proteobacteria	Burkholderiales	Bacteria	Planctomycetes	Phycisphaerales	Bact-Bact
1065	MEND-TF-16S-444	MEND-TF-16S-967	0	0.58666230536674	Bacteria	Proteobacteria	Burkholderiales	Bacteria	Cyanobacteria	Pseudanabaenales	Bact-Bact
1066	MEND-TF-16S-444	MEND-TF-16S-982	0	0.577263793542395	Bacteria	Proteobacteria	Burkholderiales	Bacteria	Proteobacteria	Rhodospirillales	Bact-Bact
1067	MEND-TF-16S-444	MEND-TF-16S-1014	0	0.623999658845275	Bacteria	Proteobacteria	Burkholderiales	Bacteria	Cyanobacteria	Synechococcales	Bact-Bact
1068	MEND-TF-16S-444	MEND-TF-16S-1048	0	0.724336794263995	Bacteria	Proteobacteria	Burkholderiales	Bacteria	Cyanobacteria	Synechococcales	Bact-Bact
1069	MEND-TF-16S-444	MEND-TF-16S-1065	0	0.618733756705328	Bacteria	Proteobacteria	Burkholderiales	Bacteria	Planctomycetes	Phycisphaerales	Bact-Bact
1070	MEND-TF-16S-444	MEND-TF-16S-1094	0	0.661218067604172	Bacteria	Proteobacteria	Burkholderiales	Bacteria	Proteobacteria	Caulobacterales	Bact-Bact
1071	MEND-TF-16S-444	MEND-TF-16S-1175	0	0.547942522625189	Bacteria	Proteobacteria	Burkholderiales	Bacteria	Proteobacteria	Hyphomonadales	Bact-Bact
1072	MEND-TF-16S-444	MEND-TF-16S-1206	0	0.572025113716502	Bacteria	Proteobacteria	Burkholderiales	Bacteria	Verrucomicrobia	Chthoniobacterales	Bact-Bact
1073	MEND-TF-16S-444	MEND-TF-16S-1414	0	0.624989384744609	Bacteria	Proteobacteria	Burkholderiales	Bacteria	Planctomycetes	Phycisphaerales	Bact-Bact
1074	MEND-TF-16S-444	MEND-TF-16S-1454	0	0.726307172996497	Bacteria	Proteobacteria	Burkholderiales	Bacteria	Proteobacteria	Burkholderiales	Bact-Bact
1075	MEND-TF-16S-444	MEND-TF-16S-43	0	0.500425605065459	Bacteria	Proteobacteria	Burkholderiales	Bacteria	Candidatus Melainabacteria	Vampirovibrionales	Bact-Bact
1076	MEND-TF-16S-444	MEND-TF-16S-120	0	0.705997975477226	Bacteria	Proteobacteria	Burkholderiales	Bacteria	Verrucomicrobia	Chthoniobacterales	Bact-Bact
1077	MEND-TF-16S-444	MEND-TF-16S-144	0	0.557896887403593	Bacteria	Proteobacteria	Burkholderiales	Bacteria	Planctomycetes	Pirellulales	Bact-Bact
1078	MEND-TF-16S-444	MEND-TF-16S-152	0	0.629514393940261	Bacteria	Proteobacteria	Burkholderiales	Bacteria	Planctomycetes	Pirellulales	Bact-Bact
1079	MEND-TF-16S-444	MEND-TF-16S-205	0	0.537887010028372	Bacteria	Proteobacteria	Burkholderiales	Bacteria	Acidobacteria	Vicinamibacterales	Bact-Bact
1080	MEND-TF-16S-444	MEND-TF-16S-209	0	0.543491618081224	Bacteria	Proteobacteria	Burkholderiales	Bacteria	Proteobacteria	Myxococcales	Bact-Bact
1081	MEND-TF-16S-444	MEND-TF-16S-379	0	0.627864763198265	Bacteria	Proteobacteria	Burkholderiales	Bacteria	Proteobacteria	Nitrosomonadales	Bact-Bact
1082	MEND-TF-16S-444	MEND-TF-16S-380	0	0.645834998158477	Bacteria	Proteobacteria	Burkholderiales	Bacteria	Planctomycetes	Planctomycetales	Bact-Bact
1083	MEND-TF-16S-444	MEND-TF-16S-397	0	0.661600363301578	Bacteria	Proteobacteria	Burkholderiales	Bacteria	Proteobacteria	Cellvibrionales	Bact-Bact
1084	MEND-TF-16S-444	MEND-TF-16S-417	0	0.602199465653378	Bacteria	Proteobacteria	Burkholderiales	Bacteria	Bacteroidetes	Chitinophagales	Bact-Bact
1085	MEND-TF-16S-444	MEND-TF-16S-453	0	0.59313641676579	Bacteria	Proteobacteria	Burkholderiales	Bacteria	Bacteroidetes	Chitinophagales	Bact-Bact
1086	MEND-TF-16S-444	MEND-TF-16S-500	0	0.535507497468085	Bacteria	Proteobacteria	Burkholderiales	Bacteria	Verrucomicrobia	Verrucomicrobia incertae sedis	Bact-Bact
1087	MEND-TF-16S-444	MEND-TF-16S-559	0	0.565692924242822	Bacteria	Proteobacteria	Burkholderiales	Bacteria	Planctomycetes	Pirellulales	Bact-Bact
1088	MEND-TF-16S-444	MEND-TF-16S-560	0	0.812206482720602	Bacteria	Proteobacteria	Burkholderiales	Bacteria	Gemmatimonadetes	Gemmatimonadales	Bact-Bact
1089	MEND-TF-16S-444	MEND-TF-16S-720	0	0.606451225382502	Bacteria	Proteobacteria	Burkholderiales	Bacteria	Bacteroidetes	Sphingobacteriales	Bact-Bact
1090	MEND-TF-16S-444	MEND-TF-16S-725	0	0.530189341389415	Bacteria	Proteobacteria	Burkholderiales	Bacteria	Bacteroidetes	Flavobacteriales	Bact-Bact
1091	MEND-TF-16S-444	MEND-TF-16S-731	0	0.569426948568839	Bacteria	Proteobacteria	Burkholderiales	Bacteria	Proteobacteria	Desulfuromonadales	Bact-Bact
1092	MEND-TF-16S-444	MEND-TF-16S-798	0	0.649052136234594	Bacteria	Proteobacteria	Burkholderiales	Bacteria	Proteobacteria	Desulfuromonadales	Bact-Bact
1093	MEND-TF-16S-444	MEND-TF-16S-896	0	0.522764711133687	Bacteria	Proteobacteria	Burkholderiales	Bacteria	Planctomycetes	Pirellulales	Bact-Bact
1094	MEND-TF-16S-444	MEND-TF-16S-899	0	0.546641369127221	Bacteria	Proteobacteria	Burkholderiales	Bacteria	Proteobacteria	Desulfuromonadales	Bact-Bact
1095	MEND-TF-16S-444	MEND-TF-16S-905	0	0.504680161693001	Bacteria	Proteobacteria	Burkholderiales	Bacteria	Chloroflexi	Caldilineales	Bact-Bact
1096	MEND-TF-16S-444	MEND-TF-16S-927	0	0.51152600154823	Bacteria	Proteobacteria	Burkholderiales	Bacteria	Planctomycetes	Pirellulales	Bact-Bact
1097	MEND-TF-16S-444	MEND-TF-16S-947	0	0.57536515623466	Bacteria	Proteobacteria	Burkholderiales	Bacteria	Planctomycetes	Phycisphaerales	Bact-Bact
1098	MEND-TF-16S-444	MEND-TF-16S-960	0	0.840595289610308	Bacteria	Proteobacteria	Burkholderiales	Bacteria	Proteobacteria	Rhodospirillales	Bact-Bact
1099	MEND-TF-16S-444	MEND-TF-16S-1054	0	0.547437455535914	Bacteria	Proteobacteria	Burkholderiales	Bacteria	Chlorobi	Chlorobiales	Bact-Bact
1100	MEND-TF-16S-444	MEND-TF-16S-1597	0	0.585766192696646	Bacteria	Proteobacteria	Burkholderiales	Bacteria	Planctomycetes	Pirellulales	Bact-Bact
1101	MEND-TF-16S-445	MEND-TF-16S-374	0	0.560926155204658	Bacteria	Bacteroidetes	Chitinophagales	Bacteria	Verrucomicrobia	Opitutales	Bact-Bact
1102	MEND-TF-16S-445	MEND-TF-16S-431	0	0.5438605064183	Bacteria	Bacteroidetes	Chitinophagales	Bacteria	Proteobacteria	Burkholderiales	Bact-Bact
1103	MEND-TF-16S-445	MEND-TF-16S-435	0	0.778051799002833	Bacteria	Bacteroidetes	Chitinophagales	Bacteria	Bacteroidetes	Chitinophagales	Bact-Bact
1104	MEND-TF-16S-445	MEND-TF-16S-449	0	0.796661691931251	Bacteria	Bacteroidetes	Chitinophagales	Bacteria	Bacteroidetes	Chitinophagales	Bact-Bact
1105	MEND-TF-16S-445	MEND-TF-16S-467	0	0.555542955979817	Bacteria	Bacteroidetes	Chitinophagales	Bacteria	Bacteroidetes	Flavobacteriales	Bact-Bact
1106	MEND-TF-16S-445	MEND-TF-16S-535	0	0.563516159445552	Bacteria	Bacteroidetes	Chitinophagales	Bacteria	Bacteroidetes	Flavobacteriales	Bact-Bact
1107	MEND-TF-16S-445	MEND-TF-16S-548	0	0.608986303182708	Bacteria	Bacteroidetes	Chitinophagales	Bacteria	Bacteroidetes	Flavobacteriales	Bact-Bact
1108	MEND-TF-16S-445	MEND-TF-16S-592	0	0.541439319301097	Bacteria	Bacteroidetes	Chitinophagales	Bacteria	Bacteroidetes	Sphingobacteriales	Bact-Bact
1109	MEND-TF-16S-445	MEND-TF-16S-624	0	0.685599188805566	Bacteria	Bacteroidetes	Chitinophagales	Bacteria	Bacteroidetes	Sphingobacteriales	Bact-Bact
1110	MEND-TF-16S-445	MEND-TF-16S-796	0	0.517592372884474	Bacteria	Bacteroidetes	Chitinophagales	Bacteria	Bacteroidetes	Chitinophagales	Bact-Bact
1111	MEND-TF-16S-445	MEND-TF-16S-799	0	0.529977612849493	Bacteria	Bacteroidetes	Chitinophagales	Bacteria	Actinobacteria	Sporichthyales	Bact-Bact
1112	MEND-TF-16S-445	MEND-TF-16S-886	0	0.677229554069835	Bacteria	Bacteroidetes	Chitinophagales	Bacteria	Bacteroidetes	Cytophagales	Bact-Bact
1113	MEND-TF-16S-445	MEND-TF-16S-1049	0	0.552697547440104	Bacteria	Bacteroidetes	Chitinophagales	Bacteria	Proteobacteria	Pelagibacterales	Bact-Bact
1114	MEND-TF-16S-449	MEND-TF-16S-374	0	0.622855631930468	Bacteria	Bacteroidetes	Chitinophagales	Bacteria	Verrucomicrobia	Opitutales	Bact-Bact
1115	MEND-TF-16S-449	MEND-TF-16S-381	0	0.52871501483221	Bacteria	Bacteroidetes	Chitinophagales	Bacteria	Proteobacteria	Neisseriales	Bact-Bact
1116	MEND-TF-16S-449	MEND-TF-16S-431	0	0.538482447396425	Bacteria	Bacteroidetes	Chitinophagales	Bacteria	Proteobacteria	Burkholderiales	Bact-Bact
1117	MEND-TF-16S-449	MEND-TF-16S-435	0	0.714073437553944	Bacteria	Bacteroidetes	Chitinophagales	Bacteria	Bacteroidetes	Chitinophagales	Bact-Bact
1118	MEND-TF-16S-449	MEND-TF-16S-445	0	0.796661691931251	Bacteria	Bacteroidetes	Chitinophagales	Bacteria	Bacteroidetes	Chitinophagales	Bact-Bact
1119	MEND-TF-16S-449	MEND-TF-16S-535	0	0.545189459964844	Bacteria	Bacteroidetes	Chitinophagales	Bacteria	Bacteroidetes	Flavobacteriales	Bact-Bact
1120	MEND-TF-16S-449	MEND-TF-16S-548	0	0.561188913056813	Bacteria	Bacteroidetes	Chitinophagales	Bacteria	Bacteroidetes	Flavobacteriales	Bact-Bact
1121	MEND-TF-16S-449	MEND-TF-16S-575	0	0.510426306706638	Bacteria	Bacteroidetes	Chitinophagales	Bacteria	Bacteroidetes	Sphingobacteriales	Bact-Bact
1122	MEND-TF-16S-449	MEND-TF-16S-605	0	0.521589071952563	Bacteria	Bacteroidetes	Chitinophagales	Bacteria	Actinobacteria	Micrococcales	Bact-Bact
1123	MEND-TF-16S-449	MEND-TF-16S-610	0	0.642376351868744	Bacteria	Bacteroidetes	Chitinophagales	Bacteria	Actinobacteria	Micrococcales	Bact-Bact
1124	MEND-TF-16S-449	MEND-TF-16S-624	0	0.66022422320661	Bacteria	Bacteroidetes	Chitinophagales	Bacteria	Bacteroidetes	Sphingobacteriales	Bact-Bact
1125	MEND-TF-16S-449	MEND-TF-16S-652	0	0.613301342842831	Bacteria	Bacteroidetes	Chitinophagales	Bacteria	Actinobacteria	Micrococcales	Bact-Bact
1126	MEND-TF-16S-449	MEND-TF-16S-687	0	0.621674539707841	Bacteria	Bacteroidetes	Chitinophagales	Bacteria	Actinobacteria	Micrococcales	Bact-Bact
1127	MEND-TF-16S-449	MEND-TF-16S-689	0	0.50667434126219	Bacteria	Bacteroidetes	Chitinophagales	Bacteria	Actinobacteria	Acidimicrobiales	Bact-Bact
1128	MEND-TF-16S-449	MEND-TF-16S-690	0	0.597603884809423	Bacteria	Bacteroidetes	Chitinophagales	Bacteria	Actinobacteria	Micrococcales	Bact-Bact
1129	MEND-TF-16S-449	MEND-TF-16S-711	0	0.574285675915041	Bacteria	Bacteroidetes	Chitinophagales	Bacteria	Actinobacteria	Micrococcales	Bact-Bact
1130	MEND-TF-16S-449	MEND-TF-16S-719	0	0.566376075316905	Bacteria	Bacteroidetes	Chitinophagales	Bacteria	Actinobacteria	Acidothermales	Bact-Bact
1131	MEND-TF-16S-449	MEND-TF-16S-799	0	0.524139370618576	Bacteria	Bacteroidetes	Chitinophagales	Bacteria	Actinobacteria	Sporichthyales	Bact-Bact
1132	MEND-TF-16S-449	MEND-TF-16S-886	0	0.779472076160407	Bacteria	Bacteroidetes	Chitinophagales	Bacteria	Bacteroidetes	Cytophagales	Bact-Bact
1133	MEND-TF-16S-449	MEND-TF-16S-1049	0	0.587346555280508	Bacteria	Bacteroidetes	Chitinophagales	Bacteria	Proteobacteria	Pelagibacterales	Bact-Bact
1134	MEND-TF-16S-449	MEND-TF-16S-1634	0	0.578750408698191	Bacteria	Bacteroidetes	Chitinophagales	Bacteria	Actinobacteria	Micrococcales	Bact-Bact
1135	MEND-TF-16S-449	MEND-TF-16S-864	0	0.547685947924696	Bacteria	Bacteroidetes	Chitinophagales	Bacteria	Bacteroidetes	Chitinophagales	Bact-Bact
1136	MEND-TF-16S-450	MEND-TF-16S-180	0	0.501004925969066	Bacteria	Proteobacteria	Nitrosomonadales	Bacteria	Verrucomicrobia	Verrucomicrobiales	Bact-Bact
1137	MEND-TF-16S-450	MEND-TF-16S-297	0	0.727586921937388	Bacteria	Proteobacteria	Nitrosomonadales	Bacteria	Proteobacteria	Nitrosomonadales	Bact-Bact
1138	MEND-TF-16S-450	MEND-TF-16S-327	0	0.726378365422905	Bacteria	Proteobacteria	Nitrosomonadales	Bacteria	Proteobacteria	Rhodocyclales	Bact-Bact
1139	MEND-TF-16S-450	MEND-TF-16S-334	0	0.649690522407649	Bacteria	Proteobacteria	Nitrosomonadales	Bacteria	Proteobacteria	Rhodocyclales	Bact-Bact
1140	MEND-TF-16S-450	MEND-TF-16S-418	0	0.513464271124008	Bacteria	Proteobacteria	Nitrosomonadales	Bacteria	Proteobacteria	Burkholderiales	Bact-Bact
1141	MEND-TF-16S-450	MEND-TF-16S-609	0	0.732636884796429	Bacteria	Proteobacteria	Nitrosomonadales	Bacteria	Bacteroidetes	Bacteroidales	Bact-Bact
1142	MEND-TF-16S-450	MEND-TF-16S-116	0	0.62462548761205	Bacteria	Proteobacteria	Nitrosomonadales	Bacteria	Kiritimatiellaeota	Kiritimatiellales	Bact-Bact
1143	MEND-TF-16S-450	MEND-TF-16S-140	0	0.505783592747643	Bacteria	Proteobacteria	Nitrosomonadales	Bacteria	Kiritimatiellaeota	Kiritimatiellales	Bact-Bact
1144	MEND-TF-16S-450	MEND-TF-16S-409	0	0.551085939268252	Bacteria	Proteobacteria	Nitrosomonadales	Bacteria	Bacteroidetes	Bacteroidales	Bact-Bact
1145	MEND-TF-16S-450	MEND-TF-16S-725	0	0.571394076272776	Bacteria	Proteobacteria	Nitrosomonadales	Bacteria	Bacteroidetes	Flavobacteriales	Bact-Bact
1146	MEND-TF-16S-450	MEND-TF-16S-960	0	0.518866289894752	Bacteria	Proteobacteria	Nitrosomonadales	Bacteria	Proteobacteria	Rhodospirillales	Bact-Bact
1147	MEND-TF-16S-451	MEND-TF-16S-313	0	0.655121495727287	Bacteria	Bacteroidetes	Chitinophagales	Bacteria	Proteobacteria	Bacteriovoracales	Bact-Bact
1148	MEND-TF-16S-451	MEND-TF-16S-413	0	0.685117641213292	Bacteria	Bacteroidetes	Chitinophagales	Bacteria	Bacteroidetes	Chitinophagales	Bact-Bact
1149	MEND-TF-16S-451	MEND-TF-16S-452	0	0.549794259188637	Bacteria	Bacteroidetes	Chitinophagales	Bacteria	Bacteroidetes	Chitinophagales	Bact-Bact
1150	MEND-TF-16S-451	MEND-TF-16S-628	0	0.645123634594021	Bacteria	Bacteroidetes	Chitinophagales	Bacteria	Actinobacteria	Acidimicrobiales	Bact-Bact
1151	MEND-TF-16S-451	MEND-TF-16S-635	0	0.527401738110837	Bacteria	Bacteroidetes	Chitinophagales	Bacteria	Bacteroidetes	Sphingobacteriales	Bact-Bact
1152	MEND-TF-16S-451	MEND-TF-16S-685	0	0.604155608524929	Bacteria	Bacteroidetes	Chitinophagales	Bacteria	Actinobacteria	Geodermatophilales	Bact-Bact
1153	MEND-TF-16S-451	MEND-TF-16S-834	0	0.544248489715767	Bacteria	Bacteroidetes	Chitinophagales	Bacteria	Bacteroidetes	Flavobacteriales	Bact-Bact
1154	MEND-TF-16S-452	MEND-TF-18S-143	0	0.512881649985392	Bacteria	Bacteroidetes	Chitinophagales	Eukaryota	Alveolata	Gymnodiniales	Euk-Bact
1155	MEND-TF-16S-452	MEND-TF-16S-313	0	0.609413073380671	Bacteria	Bacteroidetes	Chitinophagales	Bacteria	Proteobacteria	Bacteriovoracales	Bact-Bact
1156	MEND-TF-16S-452	MEND-TF-16S-413	0	0.653927549230255	Bacteria	Bacteroidetes	Chitinophagales	Bacteria	Bacteroidetes	Chitinophagales	Bact-Bact
1157	MEND-TF-16S-452	MEND-TF-16S-451	0	0.549794259188637	Bacteria	Bacteroidetes	Chitinophagales	Bacteria	Bacteroidetes	Chitinophagales	Bact-Bact
1158	MEND-TF-16S-452	MEND-TF-16S-628	0	0.630807411960616	Bacteria	Bacteroidetes	Chitinophagales	Bacteria	Actinobacteria	Acidimicrobiales	Bact-Bact
1159	MEND-TF-16S-452	MEND-TF-16S-685	0	0.562745728248697	Bacteria	Bacteroidetes	Chitinophagales	Bacteria	Actinobacteria	Geodermatophilales	Bact-Bact
1160	MEND-TF-16S-452	MEND-TF-16S-747	0	0.561427614039988	Bacteria	Bacteroidetes	Chitinophagales	Bacteria	Bacteroidetes	Saprospirales	Bact-Bact
1161	MEND-TF-16S-452	MEND-TF-16S-862	0	0.68179041409027	Bacteria	Bacteroidetes	Chitinophagales	Bacteria	Proteobacteria	Desulfuromonadales	Bact-Bact
1162	MEND-TF-16S-452	MEND-TF-16S-673	0	0.531470058873437	Bacteria	Bacteroidetes	Chitinophagales	Bacteria	Bacteroidetes	Sphingobacteriales	Bact-Bact
1163	MEND-TF-16S-457	MEND-TF-16S-402	0	0.534761703462914	Bacteria	Proteobacteria	Burkholderiales	Bacteria	Proteobacteria	Burkholderiales	Bact-Bact
1164	MEND-TF-16S-457	MEND-TF-16S-444	0	0.504599172348854	Bacteria	Proteobacteria	Burkholderiales	Bacteria	Proteobacteria	Burkholderiales	Bact-Bact
1165	MEND-TF-16S-457	MEND-TF-16S-961	0	0.709851679592069	Bacteria	Proteobacteria	Burkholderiales	Bacteria	Cyanobacteria	Pleurocapsales	Bact-Bact
1166	MEND-TF-16S-457	MEND-TF-16S-1454	0	0.714574957756821	Bacteria	Proteobacteria	Burkholderiales	Bacteria	Proteobacteria	Burkholderiales	Bact-Bact
1167	MEND-TF-16S-457	MEND-TF-16S-670	0	0.630284144789621	Bacteria	Proteobacteria	Burkholderiales	Bacteria	Bacteroidetes	Cytophagales	Bact-Bact
1168	MEND-TF-16S-457	MEND-TF-16S-1031	0	0.625832307504237	Bacteria	Proteobacteria	Burkholderiales	Bacteria	Proteobacteria	Hyphomicrobiales	Bact-Bact
1169	MEND-TF-16S-461	MEND-TF-16S-489	0	0.510273541472967	Bacteria	Bacteroidetes	Flavobacteriales	Bacteria	Bacteroidetes	Flavobacteriales	Bact-Bact
1170	MEND-TF-16S-463	MEND-TF-16S-249	0	0.570354160403246	Bacteria	Planctomycetes	Gemmatales	Bacteria	Proteobacteria	Xanthomonadales	Bact-Bact
1171	MEND-TF-16S-463	MEND-TF-16S-419	0	0.50334774098189	Bacteria	Planctomycetes	Gemmatales	Bacteria	Bacteroidetes	Chitinophagales	Bact-Bact
1172	MEND-TF-16S-463	MEND-TF-16S-1066	0	0.678561659420941	Bacteria	Planctomycetes	Gemmatales	Bacteria	Proteobacteria	Hyphomicrobiales	Bact-Bact
1173	MEND-TF-16S-463	MEND-TF-16S-1072	0	0.557673128117953	Bacteria	Planctomycetes	Gemmatales	Bacteria	Proteobacteria	Rhodospirillales	Bact-Bact
1174	MEND-TF-16S-464	MEND-TF-16S-959	0	0.583655736725188	Bacteria	Bacteroidetes	Chitinophagales	Bacteria	Cyanobacteria	Gloeobacterales	Bact-Bact
1175	MEND-TF-16S-464	MEND-TF-16S-288	0	0.579465027152616	Bacteria	Bacteroidetes	Chitinophagales	Bacteria	Firmicutes	Bacillales	Bact-Bact
1176	MEND-TF-16S-464	MEND-TF-16S-364	0	0.535136028691706	Bacteria	Bacteroidetes	Chitinophagales	Bacteria	Planctomycetes	Pirellulales	Bact-Bact
1177	MEND-TF-16S-464	MEND-TF-16S-375	0	0.502052394367351	Bacteria	Bacteroidetes	Chitinophagales	Bacteria	Planctomycetes	Planctomycetales	Bact-Bact
1178	MEND-TF-16S-464	MEND-TF-16S-835	0	0.571540150732312	Bacteria	Bacteroidetes	Chitinophagales	Bacteria	Bacteroidetes	Cytophagales	Bact-Bact
1179	MEND-TF-16S-464	MEND-TF-16S-882	0	0.74283912393039	Bacteria	Bacteroidetes	Chitinophagales	Bacteria	Proteobacteria	Desulfuromonadales	Bact-Bact
1180	MEND-TF-16S-464	MEND-TF-16S-897	0	0.520513574703432	Bacteria	Bacteroidetes	Chitinophagales	Bacteria	Proteobacteria	Rhodospirillales	Bact-Bact
1181	MEND-TF-16S-465	MEND-TF-16S-478	0	0.974065714831566	Bacteria	Bacteroidetes	Flavobacteriales	Bacteria	Bacteroidetes	Flavobacteriales	Bact-Bact
1182	MEND-TF-16S-465	MEND-TF-16S-495	0	0.984281522922297	Bacteria	Bacteroidetes	Flavobacteriales	Bacteria	Bacteroidetes	Flavobacteriales	Bact-Bact
1183	MEND-TF-16S-465	MEND-TF-16S-627	0	0.980684808777734	Bacteria	Bacteroidetes	Flavobacteriales	Bacteria	Bacteroidetes	Flavobacteriales	Bact-Bact
1184	MEND-TF-16S-466	MEND-TF-16S-426	0	0.605582297153515	Bacteria	Bacteroidetes	Chitinophagales	Bacteria	Verrucomicrobia	Terrimicrobiales	Bact-Bact
1185	MEND-TF-16S-467	MEND-TF-16S-445	0	0.555542955979817	Bacteria	Bacteroidetes	Flavobacteriales	Bacteria	Bacteroidetes	Chitinophagales	Bact-Bact
1186	MEND-TF-16S-467	MEND-TF-16S-489	0	0.582612578444445	Bacteria	Bacteroidetes	Flavobacteriales	Bacteria	Bacteroidetes	Flavobacteriales	Bact-Bact
1187	MEND-TF-16S-467	MEND-TF-16S-535	0	0.78301136310885	Bacteria	Bacteroidetes	Flavobacteriales	Bacteria	Bacteroidetes	Flavobacteriales	Bact-Bact
1188	MEND-TF-16S-467	MEND-TF-16S-548	0	0.680109438297413	Bacteria	Bacteroidetes	Flavobacteriales	Bacteria	Bacteroidetes	Flavobacteriales	Bact-Bact
1189	MEND-TF-16S-467	MEND-TF-16S-624	0	0.571964462581271	Bacteria	Bacteroidetes	Flavobacteriales	Bacteria	Bacteroidetes	Sphingobacteriales	Bact-Bact
1190	MEND-TF-16S-467	MEND-TF-16S-796	0	0.604886433441631	Bacteria	Bacteroidetes	Flavobacteriales	Bacteria	Bacteroidetes	Chitinophagales	Bact-Bact
1191	MEND-TF-16S-467	MEND-TF-16S-1333	0	0.559612409141513	Bacteria	Bacteroidetes	Flavobacteriales	Bacteria	Bacteroidetes	Flavobacteriales	Bact-Bact
1192	MEND-TF-16S-469	MEND-TF-18S-156	0	0.66039200957291	Bacteria	Planctomycetes	Isosphaerales	Eukaryota	Chytridiomycota	Rhizophydiales	Euk-Bact
1193	MEND-TF-16S-469	MEND-TF-16S-124	0	0.550301183918009	Bacteria	Planctomycetes	Isosphaerales	Bacteria	Verrucomicrobia	Verrucomicrobiales	Bact-Bact
1194	MEND-TF-16S-469	MEND-TF-16S-1136	0	0.636795279016413	Bacteria	Planctomycetes	Isosphaerales	Bacteria	Proteobacteria	Rhodobacterales	Bact-Bact
1195	MEND-TF-16S-478	MEND-TF-16S-465	0	0.974065714831566	Bacteria	Bacteroidetes	Flavobacteriales	Bacteria	Bacteroidetes	Flavobacteriales	Bact-Bact
1196	MEND-TF-16S-478	MEND-TF-16S-495	0	0.984580657519403	Bacteria	Bacteroidetes	Flavobacteriales	Bacteria	Bacteroidetes	Flavobacteriales	Bact-Bact
1197	MEND-TF-16S-478	MEND-TF-16S-627	0	0.985454985187373	Bacteria	Bacteroidetes	Flavobacteriales	Bacteria	Bacteroidetes	Flavobacteriales	Bact-Bact
1198	MEND-TF-16S-482	MEND-TF-16S-148	0	0.557105691564809	Bacteria	Bacteroidetes	Chitinophagales	Bacteria	Verrucomicrobia	Opitutales	Bact-Bact
1199	MEND-TF-16S-482	MEND-TF-16S-217	0	0.592151781870454	Bacteria	Bacteroidetes	Chitinophagales	Bacteria	Verrucomicrobia	Verrucomicrobiales	Bact-Bact
1200	MEND-TF-16S-482	MEND-TF-16S-349	0	0.633492213252313	Bacteria	Bacteroidetes	Chitinophagales	Bacteria	Proteobacteria	Burkholderiales	Bact-Bact
1201	MEND-TF-16S-482	MEND-TF-16S-353	0	0.607098264308278	Bacteria	Bacteroidetes	Chitinophagales	Bacteria	Proteobacteria	Nitrosomonadales	Bact-Bact
1202	MEND-TF-16S-482	MEND-TF-16S-424	0	0.599597674356971	Bacteria	Bacteroidetes	Chitinophagales	Bacteria	Proteobacteria	Burkholderiales	Bact-Bact
1203	MEND-TF-16S-482	MEND-TF-16S-541	0	0.570187807414365	Bacteria	Bacteroidetes	Chitinophagales	Bacteria	Bacteroidetes	Flavobacteriales	Bact-Bact
1204	MEND-TF-16S-482	MEND-TF-16S-563	0	0.520946517575064	Bacteria	Bacteroidetes	Chitinophagales	Bacteria	Gemmatimonadetes	Gemmatimonadales	Bact-Bact
1205	MEND-TF-16S-482	MEND-TF-16S-629	0	0.660969383935002	Bacteria	Bacteroidetes	Chitinophagales	Bacteria	Bacteroidetes	Sphingobacteriales	Bact-Bact
1206	MEND-TF-16S-482	MEND-TF-16S-647	0	0.509258185594745	Bacteria	Bacteroidetes	Chitinophagales	Bacteria	Bacteroidetes	Sphingobacteriales	Bact-Bact
1207	MEND-TF-16S-482	MEND-TF-16S-653	0	0.578571709942827	Bacteria	Bacteroidetes	Chitinophagales	Bacteria	Bacteroidetes	Sphingobacteriales	Bact-Bact
1208	MEND-TF-16S-482	MEND-TF-16S-769	0	0.516110873809373	Bacteria	Bacteroidetes	Chitinophagales	Bacteria	Bacteroidetes	Flavobacteriales	Bact-Bact
1209	MEND-TF-16S-482	MEND-TF-16S-1156	0	0.5098838545087	Bacteria	Bacteroidetes	Chitinophagales	Bacteria	Proteobacteria	Rhodobacterales	Bact-Bact
1210	MEND-TF-16S-482	MEND-TF-16S-1520	0	0.649948513677316	Bacteria	Bacteroidetes	Chitinophagales	Bacteria	Proteobacteria	Burkholderiales	Bact-Bact
1211	MEND-TF-16S-483	MEND-TF-16S-1144	0	0.591012343447939	Bacteria	Bacteroidetes	Chitinophagales	Bacteria	Chloroflexi	Chloroflexales	Bact-Bact
1212	MEND-TF-16S-484	MEND-TF-16S-349	0	0.518928383260736	Bacteria	Proteobacteria	Burkholderiales	Bacteria	Proteobacteria	Burkholderiales	Bact-Bact
1213	MEND-TF-16S-484	MEND-TF-16S-805	0	0.525529539149482	Bacteria	Proteobacteria	Burkholderiales	Bacteria	Actinobacteria	Sporichthyales	Bact-Bact
1214	MEND-TF-16S-484	MEND-TF-16S-1520	0	0.592951459627377	Bacteria	Proteobacteria	Burkholderiales	Bacteria	Proteobacteria	Burkholderiales	Bact-Bact
1215	MEND-TF-16S-485	MEND-TF-16S-395	0	0.531782949189416	Bacteria	Verrucomicrobia	Verrucomicrobia incertae sedis	Bacteria	Proteobacteria	Burkholderiales	Bact-Bact
1216	MEND-TF-16S-485	MEND-TF-16S-397	0	0.547413801085441	Bacteria	Verrucomicrobia	Verrucomicrobia incertae sedis	Bacteria	Proteobacteria	Cellvibrionales	Bact-Bact
1217	MEND-TF-16S-486	MEND-TF-16S-180	0	0.581703036992187	Bacteria	Bacteroidetes	Chitinophagales	Bacteria	Verrucomicrobia	Verrucomicrobiales	Bact-Bact
1218	MEND-TF-16S-486	MEND-TF-16S-373	0	0.668274819913621	Bacteria	Bacteroidetes	Chitinophagales	Bacteria	Proteobacteria	Nevskiales	Bact-Bact
1219	MEND-TF-16S-486	MEND-TF-16S-395	0	0.622798644705749	Bacteria	Bacteroidetes	Chitinophagales	Bacteria	Proteobacteria	Burkholderiales	Bact-Bact
1220	MEND-TF-16S-486	MEND-TF-16S-418	0	0.515553041248091	Bacteria	Bacteroidetes	Chitinophagales	Bacteria	Proteobacteria	Burkholderiales	Bact-Bact
1221	MEND-TF-16S-486	MEND-TF-16S-443	0	0.581366299706863	Bacteria	Bacteroidetes	Chitinophagales	Bacteria	Proteobacteria	Burkholderiales	Bact-Bact
1222	MEND-TF-16S-486	MEND-TF-16S-444	0	0.729605246088648	Bacteria	Bacteroidetes	Chitinophagales	Bacteria	Proteobacteria	Burkholderiales	Bact-Bact
1223	MEND-TF-16S-486	MEND-TF-16S-531	0	0.601874910273984	Bacteria	Bacteroidetes	Chitinophagales	Bacteria	Planctomycetes	Pirellulales	Bact-Bact
1224	MEND-TF-16S-486	MEND-TF-16S-534	0	0.571073093673112	Bacteria	Bacteroidetes	Chitinophagales	Bacteria	Actinobacteria	Acidothermales	Bact-Bact
1225	MEND-TF-16S-486	MEND-TF-16S-550	0	0.521026933614264	Bacteria	Bacteroidetes	Chitinophagales	Bacteria	Planctomycetes	Pirellulales	Bact-Bact
1226	MEND-TF-16S-486	MEND-TF-16S-593	0	0.543191448292652	Bacteria	Bacteroidetes	Chitinophagales	Bacteria	Actinobacteria	Acidimicrobiales	Bact-Bact
1227	MEND-TF-16S-486	MEND-TF-16S-615	0	0.723067263931608	Bacteria	Bacteroidetes	Chitinophagales	Bacteria	Actinobacteria	Acidimicrobiales	Bact-Bact
1228	MEND-TF-16S-486	MEND-TF-16S-651	0	0.678886819073735	Bacteria	Bacteroidetes	Chitinophagales	Bacteria	Actinobacteria	Acidimicrobiales	Bact-Bact
1229	MEND-TF-16S-486	MEND-TF-16S-742	0	0.506797251280257	Bacteria	Bacteroidetes	Chitinophagales	Bacteria	Actinobacteria	Acidothermales	Bact-Bact
1230	MEND-TF-16S-486	MEND-TF-16S-800	0	0.550208800978026	Bacteria	Bacteroidetes	Chitinophagales	Bacteria	Actinobacteria	Micrococcales	Bact-Bact
1231	MEND-TF-16S-486	MEND-TF-16S-967	0	0.508424614165118	Bacteria	Bacteroidetes	Chitinophagales	Bacteria	Cyanobacteria	Pseudanabaenales	Bact-Bact
1232	MEND-TF-16S-486	MEND-TF-16S-1014	0	0.650042163922428	Bacteria	Bacteroidetes	Chitinophagales	Bacteria	Cyanobacteria	Synechococcales	Bact-Bact
1233	MEND-TF-16S-486	MEND-TF-16S-1048	0	0.656361461214527	Bacteria	Bacteroidetes	Chitinophagales	Bacteria	Cyanobacteria	Synechococcales	Bact-Bact
1234	MEND-TF-16S-486	MEND-TF-16S-1050	0	0.588198536775293	Bacteria	Bacteroidetes	Chitinophagales	Bacteria	Proteobacteria	Caulobacterales	Bact-Bact
1235	MEND-TF-16S-486	MEND-TF-16S-1094	0	0.618957190882694	Bacteria	Bacteroidetes	Chitinophagales	Bacteria	Proteobacteria	Caulobacterales	Bact-Bact
1236	MEND-TF-16S-486	MEND-TF-16S-1175	0	0.582662602390623	Bacteria	Bacteroidetes	Chitinophagales	Bacteria	Proteobacteria	Hyphomonadales	Bact-Bact
1237	MEND-TF-16S-486	MEND-TF-16S-1206	0	0.513122006859687	Bacteria	Bacteroidetes	Chitinophagales	Bacteria	Verrucomicrobia	Chthoniobacterales	Bact-Bact
1238	MEND-TF-16S-486	MEND-TF-16S-1454	0	0.59253148719086	Bacteria	Bacteroidetes	Chitinophagales	Bacteria	Proteobacteria	Burkholderiales	Bact-Bact
1239	MEND-TF-16S-486	MEND-TF-16S-144	0	0.552503597855355	Bacteria	Bacteroidetes	Chitinophagales	Bacteria	Planctomycetes	Pirellulales	Bact-Bact
1240	MEND-TF-16S-486	MEND-TF-16S-152	0	0.640018420963243	Bacteria	Bacteroidetes	Chitinophagales	Bacteria	Planctomycetes	Pirellulales	Bact-Bact
1241	MEND-TF-16S-486	MEND-TF-16S-205	0	0.575383225430476	Bacteria	Bacteroidetes	Chitinophagales	Bacteria	Acidobacteria	Vicinamibacterales	Bact-Bact
1242	MEND-TF-16S-486	MEND-TF-16S-209	0	0.628668555875292	Bacteria	Bacteroidetes	Chitinophagales	Bacteria	Proteobacteria	Myxococcales	Bact-Bact
1243	MEND-TF-16S-486	MEND-TF-16S-225	0	0.517001938633161	Bacteria	Bacteroidetes	Chitinophagales	Bacteria	Proteobacteria	Myxococcales	Bact-Bact
1244	MEND-TF-16S-486	MEND-TF-16S-379	0	0.536228637258655	Bacteria	Bacteroidetes	Chitinophagales	Bacteria	Proteobacteria	Nitrosomonadales	Bact-Bact
1245	MEND-TF-16S-486	MEND-TF-16S-380	0	0.626389497341601	Bacteria	Bacteroidetes	Chitinophagales	Bacteria	Planctomycetes	Planctomycetales	Bact-Bact
1246	MEND-TF-16S-486	MEND-TF-16S-415	0	0.503399373282326	Bacteria	Bacteroidetes	Chitinophagales	Bacteria	Bacteroidetes	Chitinophagales	Bact-Bact
1247	MEND-TF-16S-486	MEND-TF-16S-553	0	0.597535696604091	Bacteria	Bacteroidetes	Chitinophagales	Bacteria	Bacteroidetes	Flavobacteriales	Bact-Bact
1248	MEND-TF-16S-486	MEND-TF-16S-559	0	0.524917283892314	Bacteria	Bacteroidetes	Chitinophagales	Bacteria	Planctomycetes	Pirellulales	Bact-Bact
1249	MEND-TF-16S-486	MEND-TF-16S-560	0	0.70156476625881	Bacteria	Bacteroidetes	Chitinophagales	Bacteria	Gemmatimonadetes	Gemmatimonadales	Bact-Bact
1250	MEND-TF-16S-486	MEND-TF-16S-597	0	0.545289468680737	Bacteria	Bacteroidetes	Chitinophagales	Bacteria	Bacteroidetes	Flavobacteriales	Bact-Bact
1251	MEND-TF-16S-486	MEND-TF-16S-607	0	0.511137529363689	Bacteria	Bacteroidetes	Chitinophagales	Bacteria	Planctomycetes	Pirellulales	Bact-Bact
1252	MEND-TF-16S-486	MEND-TF-16S-679	0	0.552283334120692	Bacteria	Bacteroidetes	Chitinophagales	Bacteria	Bacteroidetes	Flavobacteriales	Bact-Bact
1253	MEND-TF-16S-486	MEND-TF-16S-720	0	0.665700578895711	Bacteria	Bacteroidetes	Chitinophagales	Bacteria	Bacteroidetes	Sphingobacteriales	Bact-Bact
1254	MEND-TF-16S-486	MEND-TF-16S-731	0	0.559757454301907	Bacteria	Bacteroidetes	Chitinophagales	Bacteria	Proteobacteria	Desulfuromonadales	Bact-Bact
1255	MEND-TF-16S-486	MEND-TF-16S-798	0	0.590033121345819	Bacteria	Bacteroidetes	Chitinophagales	Bacteria	Proteobacteria	Desulfuromonadales	Bact-Bact
1256	MEND-TF-16S-486	MEND-TF-16S-896	0	0.54138208940046	Bacteria	Bacteroidetes	Chitinophagales	Bacteria	Planctomycetes	Pirellulales	Bact-Bact
1257	MEND-TF-16S-486	MEND-TF-16S-927	0	0.559123253096846	Bacteria	Bacteroidetes	Chitinophagales	Bacteria	Planctomycetes	Pirellulales	Bact-Bact
1258	MEND-TF-16S-486	MEND-TF-16S-960	0	0.671282654784028	Bacteria	Bacteroidetes	Chitinophagales	Bacteria	Proteobacteria	Rhodospirillales	Bact-Bact
1259	MEND-TF-16S-486	MEND-TF-16S-1597	0	0.610850686395503	Bacteria	Bacteroidetes	Chitinophagales	Bacteria	Planctomycetes	Pirellulales	Bact-Bact
1260	MEND-TF-16S-489	MEND-TF-16S-461	0	0.510273541472967	Bacteria	Bacteroidetes	Flavobacteriales	Bacteria	Bacteroidetes	Flavobacteriales	Bact-Bact
1261	MEND-TF-16S-489	MEND-TF-16S-467	0	0.582612578444445	Bacteria	Bacteroidetes	Flavobacteriales	Bacteria	Bacteroidetes	Flavobacteriales	Bact-Bact
1262	MEND-TF-16S-489	MEND-TF-16S-535	0	0.751989986049801	Bacteria	Bacteroidetes	Flavobacteriales	Bacteria	Bacteroidetes	Flavobacteriales	Bact-Bact
1263	MEND-TF-16S-489	MEND-TF-16S-548	0	0.530626500437201	Bacteria	Bacteroidetes	Flavobacteriales	Bacteria	Bacteroidetes	Flavobacteriales	Bact-Bact
1264	MEND-TF-16S-489	MEND-TF-16S-552	0	0.772358572865129	Bacteria	Bacteroidetes	Flavobacteriales	Bacteria	Bacteroidetes	Flavobacteriales	Bact-Bact
1265	MEND-TF-16S-489	MEND-TF-16S-796	0	0.663264340021432	Bacteria	Bacteroidetes	Flavobacteriales	Bacteria	Bacteroidetes	Chitinophagales	Bact-Bact
1266	MEND-TF-16S-489	MEND-TF-16S-1333	0	0.955979393316216	Bacteria	Bacteroidetes	Flavobacteriales	Bacteria	Bacteroidetes	Flavobacteriales	Bact-Bact
1267	MEND-TF-16S-494	MEND-TF-16S-435	0	0.503473734004736	Bacteria	Bacteroidetes	Flavobacteriales	Bacteria	Bacteroidetes	Chitinophagales	Bact-Bact
1268	MEND-TF-16S-495	MEND-TF-16S-465	0	0.984281522922297	Bacteria	Bacteroidetes	Flavobacteriales	Bacteria	Bacteroidetes	Flavobacteriales	Bact-Bact
1269	MEND-TF-16S-495	MEND-TF-16S-478	0	0.984580657519403	Bacteria	Bacteroidetes	Flavobacteriales	Bacteria	Bacteroidetes	Flavobacteriales	Bact-Bact
1270	MEND-TF-16S-495	MEND-TF-16S-627	0	0.98293323811113	Bacteria	Bacteroidetes	Flavobacteriales	Bacteria	Bacteroidetes	Flavobacteriales	Bact-Bact
1271	MEND-TF-16S-518	MEND-TF-16S-1028	0	0.512275498343466	Bacteria	Actinobacteria	Acidimicrobiales	Bacteria	Proteobacteria	Rhodospirillales	Bact-Bact
1272	MEND-TF-16S-527	MEND-TF-16S-530	0	0.593256163236065	Bacteria	Planctomycetes	Pirellulales	Bacteria	Planctomycetes	Pirellulales	Bact-Bact
1273	MEND-TF-16S-527	MEND-TF-16S-531	0	0.572416116013237	Bacteria	Planctomycetes	Pirellulales	Bacteria	Planctomycetes	Pirellulales	Bact-Bact
1274	MEND-TF-16S-527	MEND-TF-16S-550	0	0.596958013718095	Bacteria	Planctomycetes	Pirellulales	Bacteria	Planctomycetes	Pirellulales	Bact-Bact
1275	MEND-TF-16S-527	MEND-TF-16S-1335	0	0.661389042778003	Bacteria	Planctomycetes	Pirellulales	Bacteria	Planctomycetes	Pirellulales	Bact-Bact
1276	MEND-TF-16S-527	MEND-TF-16S-237	0	0.637597857933652	Bacteria	Planctomycetes	Pirellulales	Bacteria	Actinobacteria	Solirubrobacterales	Bact-Bact
1277	MEND-TF-16S-529	MEND-TF-16S-160	0	0.557194834741716	Bacteria	Actinobacteria	Acidimicrobiales	Bacteria	Verrucomicrobia	Verrucomicrobiales	Bact-Bact
1278	MEND-TF-16S-529	MEND-TF-16S-242	0	0.527870596884735	Bacteria	Actinobacteria	Acidimicrobiales	Bacteria	Actinobacteria	Solirubrobacterales	Bact-Bact
1279	MEND-TF-16S-529	MEND-TF-16S-414	0	0.661408087074431	Bacteria	Actinobacteria	Acidimicrobiales	Bacteria	Proteobacteria	Burkholderiales	Bact-Bact
1280	MEND-TF-16S-529	MEND-TF-16S-554	0	0.944707801689874	Bacteria	Actinobacteria	Acidimicrobiales	Bacteria	Actinobacteria	Acidimicrobiales	Bact-Bact
1281	MEND-TF-16S-529	MEND-TF-16S-610	0	0.665568576493535	Bacteria	Actinobacteria	Acidimicrobiales	Bacteria	Actinobacteria	Micrococcales	Bact-Bact
1282	MEND-TF-16S-529	MEND-TF-16S-617	0	0.563876802735693	Bacteria	Actinobacteria	Acidimicrobiales	Bacteria	Actinobacteria	Sporichthyales	Bact-Bact
1283	MEND-TF-16S-529	MEND-TF-16S-645	0	0.644655411674098	Bacteria	Actinobacteria	Acidimicrobiales	Bacteria	Actinobacteria	Acidimicrobiales	Bact-Bact
1284	MEND-TF-16S-529	MEND-TF-16S-652	0	0.685365912484296	Bacteria	Actinobacteria	Acidimicrobiales	Bacteria	Actinobacteria	Micrococcales	Bact-Bact
1285	MEND-TF-16S-529	MEND-TF-16S-681	0	0.58839125582445	Bacteria	Actinobacteria	Acidimicrobiales	Bacteria	Actinobacteria	Acidimicrobiales	Bact-Bact
1286	MEND-TF-16S-529	MEND-TF-16S-687	0	0.650749103074942	Bacteria	Actinobacteria	Acidimicrobiales	Bacteria	Actinobacteria	Micrococcales	Bact-Bact
1287	MEND-TF-16S-529	MEND-TF-16S-700	0	0.667505701810191	Bacteria	Actinobacteria	Acidimicrobiales	Bacteria	Actinobacteria	Acidimicrobiales	Bact-Bact
1288	MEND-TF-16S-529	MEND-TF-16S-705	0	0.568041856174878	Bacteria	Actinobacteria	Acidimicrobiales	Bacteria	Actinobacteria	Acidimicrobiales	Bact-Bact
1289	MEND-TF-16S-529	MEND-TF-16S-735	0	0.747182347186607	Bacteria	Actinobacteria	Acidimicrobiales	Bacteria	Actinobacteria	Geodermatophilales	Bact-Bact
1290	MEND-TF-16S-529	MEND-TF-16S-1634	0	0.704808404315334	Bacteria	Actinobacteria	Acidimicrobiales	Bacteria	Actinobacteria	Micrococcales	Bact-Bact
1291	MEND-TF-16S-530	MEND-TF-16S-114	0	0.528043713668652	Bacteria	Planctomycetes	Pirellulales	Bacteria	Verrucomicrobia	Chthoniobacterales	Bact-Bact
1292	MEND-TF-16S-530	MEND-TF-16S-373	0	0.580891832114082	Bacteria	Planctomycetes	Pirellulales	Bacteria	Proteobacteria	Nevskiales	Bact-Bact
1293	MEND-TF-16S-530	MEND-TF-16S-527	0	0.593256163236065	Bacteria	Planctomycetes	Pirellulales	Bacteria	Planctomycetes	Pirellulales	Bact-Bact
1294	MEND-TF-16S-530	MEND-TF-16S-531	0	0.844160927775169	Bacteria	Planctomycetes	Pirellulales	Bacteria	Planctomycetes	Pirellulales	Bact-Bact
1295	MEND-TF-16S-530	MEND-TF-16S-550	0	0.838706475327793	Bacteria	Planctomycetes	Pirellulales	Bacteria	Planctomycetes	Pirellulales	Bact-Bact
1296	MEND-TF-16S-530	MEND-TF-16S-957	0	0.503513225737137	Bacteria	Planctomycetes	Pirellulales	Bacteria	Planctomycetes	Phycisphaerales	Bact-Bact
1297	MEND-TF-16S-530	MEND-TF-16S-1014	0	0.581848864654127	Bacteria	Planctomycetes	Pirellulales	Bacteria	Cyanobacteria	Synechococcales	Bact-Bact
1298	MEND-TF-16S-530	MEND-TF-16S-1048	0	0.589704576389823	Bacteria	Planctomycetes	Pirellulales	Bacteria	Cyanobacteria	Synechococcales	Bact-Bact
1299	MEND-TF-16S-530	MEND-TF-16S-1206	0	0.551961563876084	Bacteria	Planctomycetes	Pirellulales	Bacteria	Verrucomicrobia	Chthoniobacterales	Bact-Bact
1300	MEND-TF-16S-530	MEND-TF-16S-1335	0	0.653388991569178	Bacteria	Planctomycetes	Pirellulales	Bacteria	Planctomycetes	Pirellulales	Bact-Bact
1301	MEND-TF-16S-530	MEND-TF-16S-597	0	0.501158632776906	Bacteria	Planctomycetes	Pirellulales	Bacteria	Bacteroidetes	Flavobacteriales	Bact-Bact
1302	MEND-TF-16S-530	MEND-TF-16S-927	0	0.55850014994494	Bacteria	Planctomycetes	Pirellulales	Bacteria	Planctomycetes	Pirellulales	Bact-Bact
1303	MEND-TF-16S-530	MEND-TF-16S-1053	0	0.508379218446709	Bacteria	Planctomycetes	Pirellulales	Bacteria	Ignavibacteriae	Ignavibacteriales	Bact-Bact
1304	MEND-TF-16S-530	MEND-TF-16S-1597	0	0.826509112782498	Bacteria	Planctomycetes	Pirellulales	Bacteria	Planctomycetes	Pirellulales	Bact-Bact
1305	MEND-TF-16S-531	MEND-TF-16S-108	0	0.638261105655295	Bacteria	Planctomycetes	Pirellulales	Bacteria	Verrucomicrobia	Chthoniobacterales	Bact-Bact
1306	MEND-TF-16S-531	MEND-TF-16S-114	0	0.651951221812027	Bacteria	Planctomycetes	Pirellulales	Bacteria	Verrucomicrobia	Chthoniobacterales	Bact-Bact
1307	MEND-TF-16S-531	MEND-TF-16S-373	0	0.633328677415922	Bacteria	Planctomycetes	Pirellulales	Bacteria	Proteobacteria	Nevskiales	Bact-Bact
1308	MEND-TF-16S-531	MEND-TF-16S-395	0	0.566556261357844	Bacteria	Planctomycetes	Pirellulales	Bacteria	Proteobacteria	Burkholderiales	Bact-Bact
1309	MEND-TF-16S-531	MEND-TF-16S-444	0	0.588782461647961	Bacteria	Planctomycetes	Pirellulales	Bacteria	Proteobacteria	Burkholderiales	Bact-Bact
1310	MEND-TF-16S-531	MEND-TF-16S-486	0	0.601874910273984	Bacteria	Planctomycetes	Pirellulales	Bacteria	Bacteroidetes	Chitinophagales	Bact-Bact
1311	MEND-TF-16S-531	MEND-TF-16S-527	0	0.572416116013237	Bacteria	Planctomycetes	Pirellulales	Bacteria	Planctomycetes	Pirellulales	Bact-Bact
1312	MEND-TF-16S-531	MEND-TF-16S-530	0	0.844160927775169	Bacteria	Planctomycetes	Pirellulales	Bacteria	Planctomycetes	Pirellulales	Bact-Bact
1313	MEND-TF-16S-531	MEND-TF-16S-534	0	0.608278116322552	Bacteria	Planctomycetes	Pirellulales	Bacteria	Actinobacteria	Acidothermales	Bact-Bact
1314	MEND-TF-16S-531	MEND-TF-16S-550	0	0.917560739344498	Bacteria	Planctomycetes	Pirellulales	Bacteria	Planctomycetes	Pirellulales	Bact-Bact
1315	MEND-TF-16S-531	MEND-TF-16S-593	0	0.518634138624821	Bacteria	Planctomycetes	Pirellulales	Bacteria	Actinobacteria	Acidimicrobiales	Bact-Bact
1316	MEND-TF-16S-531	MEND-TF-16S-615	0	0.644825030237198	Bacteria	Planctomycetes	Pirellulales	Bacteria	Actinobacteria	Acidimicrobiales	Bact-Bact
1317	MEND-TF-16S-531	MEND-TF-16S-651	0	0.604436575190866	Bacteria	Planctomycetes	Pirellulales	Bacteria	Actinobacteria	Acidimicrobiales	Bact-Bact
1318	MEND-TF-16S-531	MEND-TF-16S-742	0	0.552575803256319	Bacteria	Planctomycetes	Pirellulales	Bacteria	Actinobacteria	Acidothermales	Bact-Bact
1319	MEND-TF-16S-531	MEND-TF-16S-800	0	0.517029021771436	Bacteria	Planctomycetes	Pirellulales	Bacteria	Actinobacteria	Micrococcales	Bact-Bact
1320	MEND-TF-16S-531	MEND-TF-16S-1014	0	0.6583364763683	Bacteria	Planctomycetes	Pirellulales	Bacteria	Cyanobacteria	Synechococcales	Bact-Bact
1321	MEND-TF-16S-531	MEND-TF-16S-1048	0	0.643627029768433	Bacteria	Planctomycetes	Pirellulales	Bacteria	Cyanobacteria	Synechococcales	Bact-Bact
1322	MEND-TF-16S-531	MEND-TF-16S-1206	0	0.6678276190883	Bacteria	Planctomycetes	Pirellulales	Bacteria	Verrucomicrobia	Chthoniobacterales	Bact-Bact
1323	MEND-TF-16S-531	MEND-TF-16S-1335	0	0.584413436899769	Bacteria	Planctomycetes	Pirellulales	Bacteria	Planctomycetes	Pirellulales	Bact-Bact
1324	MEND-TF-16S-531	MEND-TF-16S-144	0	0.528149602370395	Bacteria	Planctomycetes	Pirellulales	Bacteria	Planctomycetes	Pirellulales	Bact-Bact
1325	MEND-TF-16S-531	MEND-TF-16S-152	0	0.554909432624539	Bacteria	Planctomycetes	Pirellulales	Bacteria	Planctomycetes	Pirellulales	Bact-Bact
1326	MEND-TF-16S-531	MEND-TF-16S-380	0	0.525064945156054	Bacteria	Planctomycetes	Pirellulales	Bacteria	Planctomycetes	Planctomycetales	Bact-Bact
1327	MEND-TF-16S-531	MEND-TF-16S-553	0	0.551881353461747	Bacteria	Planctomycetes	Pirellulales	Bacteria	Bacteroidetes	Flavobacteriales	Bact-Bact
1328	MEND-TF-16S-531	MEND-TF-16S-560	0	0.512229531667737	Bacteria	Planctomycetes	Pirellulales	Bacteria	Gemmatimonadetes	Gemmatimonadales	Bact-Bact
1329	MEND-TF-16S-531	MEND-TF-16S-597	0	0.594301361471857	Bacteria	Planctomycetes	Pirellulales	Bacteria	Bacteroidetes	Flavobacteriales	Bact-Bact
1330	MEND-TF-16S-531	MEND-TF-16S-699	0	0.511015950367148	Bacteria	Planctomycetes	Pirellulales	Bacteria	Planctomycetes	Pirellulales	Bact-Bact
1331	MEND-TF-16S-531	MEND-TF-16S-798	0	0.539937209043678	Bacteria	Planctomycetes	Pirellulales	Bacteria	Proteobacteria	Desulfuromonadales	Bact-Bact
1332	MEND-TF-16S-531	MEND-TF-16S-927	0	0.660688207535558	Bacteria	Planctomycetes	Pirellulales	Bacteria	Planctomycetes	Pirellulales	Bact-Bact
1333	MEND-TF-16S-531	MEND-TF-16S-960	0	0.520388328572108	Bacteria	Planctomycetes	Pirellulales	Bacteria	Proteobacteria	Rhodospirillales	Bact-Bact
1334	MEND-TF-16S-531	MEND-TF-16S-1597	0	0.923097925132978	Bacteria	Planctomycetes	Pirellulales	Bacteria	Planctomycetes	Pirellulales	Bact-Bact
1335	MEND-TF-16S-534	MEND-TF-16S-108	0	0.566241322286826	Bacteria	Actinobacteria	Acidothermales	Bacteria	Verrucomicrobia	Chthoniobacterales	Bact-Bact
1336	MEND-TF-16S-534	MEND-TF-16S-114	0	0.53602604179117	Bacteria	Actinobacteria	Acidothermales	Bacteria	Verrucomicrobia	Chthoniobacterales	Bact-Bact
1337	MEND-TF-16S-534	MEND-TF-16S-373	0	0.636267356804861	Bacteria	Actinobacteria	Acidothermales	Bacteria	Proteobacteria	Nevskiales	Bact-Bact
1338	MEND-TF-16S-534	MEND-TF-16S-395	0	0.535052281991212	Bacteria	Actinobacteria	Acidothermales	Bacteria	Proteobacteria	Burkholderiales	Bact-Bact
1339	MEND-TF-16S-534	MEND-TF-16S-412	0	0.618431713999853	Bacteria	Actinobacteria	Acidothermales	Bacteria	Verrucomicrobia	Terrimicrobiales	Bact-Bact
1340	MEND-TF-16S-534	MEND-TF-16S-432	0	0.501275738242758	Bacteria	Actinobacteria	Acidothermales	Bacteria	Proteobacteria	Burkholderiales	Bact-Bact
1341	MEND-TF-16S-534	MEND-TF-16S-443	0	0.608938761469247	Bacteria	Actinobacteria	Acidothermales	Bacteria	Proteobacteria	Burkholderiales	Bact-Bact
1342	MEND-TF-16S-534	MEND-TF-16S-444	0	0.647183630147035	Bacteria	Actinobacteria	Acidothermales	Bacteria	Proteobacteria	Burkholderiales	Bact-Bact
1343	MEND-TF-16S-534	MEND-TF-16S-486	0	0.571073093673112	Bacteria	Actinobacteria	Acidothermales	Bacteria	Bacteroidetes	Chitinophagales	Bact-Bact
1344	MEND-TF-16S-534	MEND-TF-16S-531	0	0.608278116322552	Bacteria	Actinobacteria	Acidothermales	Bacteria	Planctomycetes	Pirellulales	Bact-Bact
1345	MEND-TF-16S-534	MEND-TF-16S-550	0	0.559558742360522	Bacteria	Actinobacteria	Acidothermales	Bacteria	Planctomycetes	Pirellulales	Bact-Bact
1346	MEND-TF-16S-534	MEND-TF-16S-615	0	0.618745912474372	Bacteria	Actinobacteria	Acidothermales	Bacteria	Actinobacteria	Acidimicrobiales	Bact-Bact
1347	MEND-TF-16S-534	MEND-TF-16S-651	0	0.724947963683607	Bacteria	Actinobacteria	Acidothermales	Bacteria	Actinobacteria	Acidimicrobiales	Bact-Bact
1348	MEND-TF-16S-534	MEND-TF-16S-742	0	0.944007903766282	Bacteria	Actinobacteria	Acidothermales	Bacteria	Actinobacteria	Acidothermales	Bact-Bact
1349	MEND-TF-16S-534	MEND-TF-16S-957	0	0.514378728426052	Bacteria	Actinobacteria	Acidothermales	Bacteria	Planctomycetes	Phycisphaerales	Bact-Bact
1350	MEND-TF-16S-534	MEND-TF-16S-1014	0	0.508485380678671	Bacteria	Actinobacteria	Acidothermales	Bacteria	Cyanobacteria	Synechococcales	Bact-Bact
1351	MEND-TF-16S-534	MEND-TF-16S-1048	0	0.5529961501744	Bacteria	Actinobacteria	Acidothermales	Bacteria	Cyanobacteria	Synechococcales	Bact-Bact
1352	MEND-TF-16S-534	MEND-TF-16S-1206	0	0.688463266433626	Bacteria	Actinobacteria	Acidothermales	Bacteria	Verrucomicrobia	Chthoniobacterales	Bact-Bact
1353	MEND-TF-16S-534	MEND-TF-16S-237	0	0.518032040771308	Bacteria	Actinobacteria	Acidothermales	Bacteria	Actinobacteria	Solirubrobacterales	Bact-Bact
1354	MEND-TF-16S-534	MEND-TF-16S-380	0	0.565894209495942	Bacteria	Actinobacteria	Acidothermales	Bacteria	Planctomycetes	Planctomycetales	Bact-Bact
1355	MEND-TF-16S-534	MEND-TF-16S-453	0	0.500399169904884	Bacteria	Actinobacteria	Acidothermales	Bacteria	Bacteroidetes	Chitinophagales	Bact-Bact
1356	MEND-TF-16S-534	MEND-TF-16S-560	0	0.515373378162554	Bacteria	Actinobacteria	Acidothermales	Bacteria	Gemmatimonadetes	Gemmatimonadales	Bact-Bact
1357	MEND-TF-16S-534	MEND-TF-16S-798	0	0.500671842298174	Bacteria	Actinobacteria	Acidothermales	Bacteria	Proteobacteria	Desulfuromonadales	Bact-Bact
1358	MEND-TF-16S-534	MEND-TF-16S-1597	0	0.586222254062136	Bacteria	Actinobacteria	Acidothermales	Bacteria	Planctomycetes	Pirellulales	Bact-Bact
1359	MEND-TF-16S-535	MEND-TF-16S-445	0	0.563516159445552	Bacteria	Bacteroidetes	Flavobacteriales	Bacteria	Bacteroidetes	Chitinophagales	Bact-Bact
1360	MEND-TF-16S-535	MEND-TF-16S-449	0	0.545189459964844	Bacteria	Bacteroidetes	Flavobacteriales	Bacteria	Bacteroidetes	Chitinophagales	Bact-Bact
1361	MEND-TF-16S-535	MEND-TF-16S-467	0	0.78301136310885	Bacteria	Bacteroidetes	Flavobacteriales	Bacteria	Bacteroidetes	Flavobacteriales	Bact-Bact
1362	MEND-TF-16S-535	MEND-TF-16S-489	0	0.751989986049801	Bacteria	Bacteroidetes	Flavobacteriales	Bacteria	Bacteroidetes	Flavobacteriales	Bact-Bact
1363	MEND-TF-16S-535	MEND-TF-16S-548	0	0.749512750447917	Bacteria	Bacteroidetes	Flavobacteriales	Bacteria	Bacteroidetes	Flavobacteriales	Bact-Bact
1364	MEND-TF-16S-535	MEND-TF-16S-624	0	0.554798870286841	Bacteria	Bacteroidetes	Flavobacteriales	Bacteria	Bacteroidetes	Sphingobacteriales	Bact-Bact
1365	MEND-TF-16S-535	MEND-TF-16S-796	0	0.64638474026291	Bacteria	Bacteroidetes	Flavobacteriales	Bacteria	Bacteroidetes	Chitinophagales	Bact-Bact
1366	MEND-TF-16S-535	MEND-TF-16S-1333	0	0.676373703233698	Bacteria	Bacteroidetes	Flavobacteriales	Bacteria	Bacteroidetes	Flavobacteriales	Bact-Bact
1367	MEND-TF-16S-541	MEND-TF-18S-494	0	0.532421725428189	Bacteria	Bacteroidetes	Flavobacteriales	Eukaryota	Alveolata	Peridiniales	Euk-Bact
1368	MEND-TF-16S-541	MEND-TF-16S-349	0	0.532151464072756	Bacteria	Bacteroidetes	Flavobacteriales	Bacteria	Proteobacteria	Burkholderiales	Bact-Bact
1369	MEND-TF-16S-541	MEND-TF-16S-482	0	0.570187807414365	Bacteria	Bacteroidetes	Flavobacteriales	Bacteria	Bacteroidetes	Chitinophagales	Bact-Bact
1370	MEND-TF-16S-541	MEND-TF-16S-806	0	0.704440138341935	Bacteria	Bacteroidetes	Flavobacteriales	Bacteria	Bacteroidetes	Flavobacteriales	Bact-Bact
1371	MEND-TF-16S-541	MEND-TF-16S-1033	0	0.638852082477784	Bacteria	Bacteroidetes	Flavobacteriales	Bacteria	Proteobacteria	Sphingomonadales	Bact-Bact
1372	MEND-TF-16S-541	MEND-TF-16S-1520	0	0.536337728959848	Bacteria	Bacteroidetes	Flavobacteriales	Bacteria	Proteobacteria	Burkholderiales	Bact-Bact
1373	MEND-TF-16S-543	MEND-TF-18S-201	0	0.583388041178427	Bacteria	Proteobacteria	Chromatiales	Eukaryota	Chlorophyta	Sphaeropleales	Euk-Bact
1374	MEND-TF-16S-543	MEND-TF-18S-251	0	0.545966465100163	Bacteria	Proteobacteria	Chromatiales	Eukaryota	Chlorophyta	Sphaeropleales	Euk-Bact
1375	MEND-TF-16S-543	MEND-TF-16S-253	0	0.888590669678607	Bacteria	Proteobacteria	Chromatiales	Bacteria	Proteobacteria	Aeromonadales	Bact-Bact
1376	MEND-TF-16S-543	MEND-TF-16S-331	0	0.8828762559255	Bacteria	Proteobacteria	Chromatiales	Bacteria	Proteobacteria	Moraxellales	Bact-Bact
1377	MEND-TF-16S-543	MEND-TF-16S-347	0	0.505072291836294	Bacteria	Proteobacteria	Chromatiales	Bacteria	Proteobacteria	Pseudomonadales	Bact-Bact
1378	MEND-TF-16S-543	MEND-TF-16S-390	0	0.674766242454738	Bacteria	Proteobacteria	Chromatiales	Bacteria	Proteobacteria	Neisseriales	Bact-Bact
1379	MEND-TF-16S-543	MEND-TF-16S-1027	0	0.602647620724868	Bacteria	Proteobacteria	Chromatiales	Bacteria	Proteobacteria	Sphingomonadales	Bact-Bact
1380	MEND-TF-16S-548	MEND-TF-16S-296	0	0.501178386799064	Bacteria	Bacteroidetes	Flavobacteriales	Bacteria	Verrucomicrobia	Verrucomicrobiales	Bact-Bact
1381	MEND-TF-16S-548	MEND-TF-16S-445	0	0.608986303182708	Bacteria	Bacteroidetes	Flavobacteriales	Bacteria	Bacteroidetes	Chitinophagales	Bact-Bact
1382	MEND-TF-16S-548	MEND-TF-16S-449	0	0.561188913056813	Bacteria	Bacteroidetes	Flavobacteriales	Bacteria	Bacteroidetes	Chitinophagales	Bact-Bact
1383	MEND-TF-16S-548	MEND-TF-16S-467	0	0.680109438297413	Bacteria	Bacteroidetes	Flavobacteriales	Bacteria	Bacteroidetes	Flavobacteriales	Bact-Bact
1384	MEND-TF-16S-548	MEND-TF-16S-489	0	0.530626500437201	Bacteria	Bacteroidetes	Flavobacteriales	Bacteria	Bacteroidetes	Flavobacteriales	Bact-Bact
1385	MEND-TF-16S-548	MEND-TF-16S-535	0	0.749512750447917	Bacteria	Bacteroidetes	Flavobacteriales	Bacteria	Bacteroidetes	Flavobacteriales	Bact-Bact
1386	MEND-TF-16S-548	MEND-TF-16S-624	0	0.570067682289887	Bacteria	Bacteroidetes	Flavobacteriales	Bacteria	Bacteroidetes	Sphingobacteriales	Bact-Bact
1387	MEND-TF-16S-548	MEND-TF-16S-641	0	0.526813636589824	Bacteria	Bacteroidetes	Flavobacteriales	Bacteria	Bacteroidetes	Sphingobacteriales	Bact-Bact
1388	MEND-TF-16S-548	MEND-TF-16S-652	0	0.510883170866204	Bacteria	Bacteroidetes	Flavobacteriales	Bacteria	Actinobacteria	Micrococcales	Bact-Bact
1389	MEND-TF-16S-548	MEND-TF-16S-690	0	0.500074034569952	Bacteria	Bacteroidetes	Flavobacteriales	Bacteria	Actinobacteria	Micrococcales	Bact-Bact
1390	MEND-TF-16S-548	MEND-TF-16S-796	0	0.542188893189639	Bacteria	Bacteroidetes	Flavobacteriales	Bacteria	Bacteroidetes	Chitinophagales	Bact-Bact
1391	MEND-TF-16S-548	MEND-TF-16S-886	0	0.5796570187516	Bacteria	Bacteroidetes	Flavobacteriales	Bacteria	Bacteroidetes	Cytophagales	Bact-Bact
1392	MEND-TF-16S-550	MEND-TF-16S-108	0	0.586153584230502	Bacteria	Planctomycetes	Pirellulales	Bacteria	Verrucomicrobia	Chthoniobacterales	Bact-Bact
1393	MEND-TF-16S-550	MEND-TF-16S-114	0	0.637846879116049	Bacteria	Planctomycetes	Pirellulales	Bacteria	Verrucomicrobia	Chthoniobacterales	Bact-Bact
1394	MEND-TF-16S-550	MEND-TF-16S-373	0	0.611009127582389	Bacteria	Planctomycetes	Pirellulales	Bacteria	Proteobacteria	Nevskiales	Bact-Bact
1395	MEND-TF-16S-550	MEND-TF-16S-395	0	0.50621835023234	Bacteria	Planctomycetes	Pirellulales	Bacteria	Proteobacteria	Burkholderiales	Bact-Bact
1396	MEND-TF-16S-550	MEND-TF-16S-444	0	0.522783857024267	Bacteria	Planctomycetes	Pirellulales	Bacteria	Proteobacteria	Burkholderiales	Bact-Bact
1397	MEND-TF-16S-550	MEND-TF-16S-486	0	0.521026933614264	Bacteria	Planctomycetes	Pirellulales	Bacteria	Bacteroidetes	Chitinophagales	Bact-Bact
1398	MEND-TF-16S-550	MEND-TF-16S-527	0	0.596958013718095	Bacteria	Planctomycetes	Pirellulales	Bacteria	Planctomycetes	Pirellulales	Bact-Bact
1399	MEND-TF-16S-550	MEND-TF-16S-530	0	0.838706475327793	Bacteria	Planctomycetes	Pirellulales	Bacteria	Planctomycetes	Pirellulales	Bact-Bact
1400	MEND-TF-16S-550	MEND-TF-16S-531	0	0.917560739344498	Bacteria	Planctomycetes	Pirellulales	Bacteria	Planctomycetes	Pirellulales	Bact-Bact
1401	MEND-TF-16S-550	MEND-TF-16S-534	0	0.559558742360522	Bacteria	Planctomycetes	Pirellulales	Bacteria	Actinobacteria	Acidothermales	Bact-Bact
1402	MEND-TF-16S-550	MEND-TF-16S-593	0	0.514622847034854	Bacteria	Planctomycetes	Pirellulales	Bacteria	Actinobacteria	Acidimicrobiales	Bact-Bact
1403	MEND-TF-16S-550	MEND-TF-16S-615	0	0.555451681829565	Bacteria	Planctomycetes	Pirellulales	Bacteria	Actinobacteria	Acidimicrobiales	Bact-Bact
1404	MEND-TF-16S-550	MEND-TF-16S-651	0	0.533652513212515	Bacteria	Planctomycetes	Pirellulales	Bacteria	Actinobacteria	Acidimicrobiales	Bact-Bact
1405	MEND-TF-16S-550	MEND-TF-16S-742	0	0.509134643134639	Bacteria	Planctomycetes	Pirellulales	Bacteria	Actinobacteria	Acidothermales	Bact-Bact
1406	MEND-TF-16S-550	MEND-TF-16S-1014	0	0.641042606581381	Bacteria	Planctomycetes	Pirellulales	Bacteria	Cyanobacteria	Synechococcales	Bact-Bact
1407	MEND-TF-16S-550	MEND-TF-16S-1048	0	0.641802387690973	Bacteria	Planctomycetes	Pirellulales	Bacteria	Cyanobacteria	Synechococcales	Bact-Bact
1408	MEND-TF-16S-550	MEND-TF-16S-1206	0	0.659067703662675	Bacteria	Planctomycetes	Pirellulales	Bacteria	Verrucomicrobia	Chthoniobacterales	Bact-Bact
1409	MEND-TF-16S-550	MEND-TF-16S-1335	0	0.708758793479399	Bacteria	Planctomycetes	Pirellulales	Bacteria	Planctomycetes	Pirellulales	Bact-Bact
1410	MEND-TF-16S-550	MEND-TF-16S-144	0	0.53008431201646	Bacteria	Planctomycetes	Pirellulales	Bacteria	Planctomycetes	Pirellulales	Bact-Bact
1411	MEND-TF-16S-550	MEND-TF-16S-152	0	0.516477201822675	Bacteria	Planctomycetes	Pirellulales	Bacteria	Planctomycetes	Pirellulales	Bact-Bact
1412	MEND-TF-16S-550	MEND-TF-16S-237	0	0.518749617673204	Bacteria	Planctomycetes	Pirellulales	Bacteria	Actinobacteria	Solirubrobacterales	Bact-Bact
1413	MEND-TF-16S-550	MEND-TF-16S-597	0	0.52084147464968	Bacteria	Planctomycetes	Pirellulales	Bacteria	Bacteroidetes	Flavobacteriales	Bact-Bact
1414	MEND-TF-16S-550	MEND-TF-16S-699	0	0.530118948270136	Bacteria	Planctomycetes	Pirellulales	Bacteria	Planctomycetes	Pirellulales	Bact-Bact
1415	MEND-TF-16S-550	MEND-TF-16S-927	0	0.651962111343955	Bacteria	Planctomycetes	Pirellulales	Bacteria	Planctomycetes	Pirellulales	Bact-Bact
1416	MEND-TF-16S-550	MEND-TF-16S-1597	0	0.809566558185079	Bacteria	Planctomycetes	Pirellulales	Bacteria	Planctomycetes	Pirellulales	Bact-Bact
1417	MEND-TF-16S-552	MEND-TF-16S-489	0	0.772358572865129	Bacteria	Bacteroidetes	Flavobacteriales	Bacteria	Bacteroidetes	Flavobacteriales	Bact-Bact
1418	MEND-TF-16S-552	MEND-TF-16S-1333	0	0.715688089644461	Bacteria	Bacteroidetes	Flavobacteriales	Bacteria	Bacteroidetes	Flavobacteriales	Bact-Bact
1419	MEND-TF-16S-554	MEND-TF-16S-160	0	0.510496371493933	Bacteria	Actinobacteria	Acidimicrobiales	Bacteria	Verrucomicrobia	Verrucomicrobiales	Bact-Bact
1420	MEND-TF-16S-554	MEND-TF-16S-242	0	0.524720801999024	Bacteria	Actinobacteria	Acidimicrobiales	Bacteria	Actinobacteria	Solirubrobacterales	Bact-Bact
1421	MEND-TF-16S-554	MEND-TF-16S-243	0	0.523304443664245	Bacteria	Actinobacteria	Acidimicrobiales	Bacteria	Actinobacteria	Gaiellales	Bact-Bact
1422	MEND-TF-16S-554	MEND-TF-16S-414	0	0.713083281807194	Bacteria	Actinobacteria	Acidimicrobiales	Bacteria	Proteobacteria	Burkholderiales	Bact-Bact
1423	MEND-TF-16S-554	MEND-TF-16S-529	0	0.944707801689874	Bacteria	Actinobacteria	Acidimicrobiales	Bacteria	Actinobacteria	Acidimicrobiales	Bact-Bact
1424	MEND-TF-16S-554	MEND-TF-16S-606	0	0.577290546979673	Bacteria	Actinobacteria	Acidimicrobiales	Bacteria	Actinobacteria	Acidimicrobiales	Bact-Bact
1425	MEND-TF-16S-554	MEND-TF-16S-610	0	0.589611939924156	Bacteria	Actinobacteria	Acidimicrobiales	Bacteria	Actinobacteria	Micrococcales	Bact-Bact
1426	MEND-TF-16S-554	MEND-TF-16S-611	0	0.650267474721767	Bacteria	Actinobacteria	Acidimicrobiales	Bacteria	Actinobacteria	Acidimicrobiales	Bact-Bact
1427	MEND-TF-16S-554	MEND-TF-16S-617	0	0.590835679959431	Bacteria	Actinobacteria	Acidimicrobiales	Bacteria	Actinobacteria	Sporichthyales	Bact-Bact
1428	MEND-TF-16S-554	MEND-TF-16S-645	0	0.781570082153527	Bacteria	Actinobacteria	Acidimicrobiales	Bacteria	Actinobacteria	Acidimicrobiales	Bact-Bact
1429	MEND-TF-16S-554	MEND-TF-16S-652	0	0.612304319818801	Bacteria	Actinobacteria	Acidimicrobiales	Bacteria	Actinobacteria	Micrococcales	Bact-Bact
1430	MEND-TF-16S-554	MEND-TF-16S-656	0	0.647218617549897	Bacteria	Actinobacteria	Acidimicrobiales	Bacteria	Actinobacteria	Acidimicrobiales	Bact-Bact
1431	MEND-TF-16S-554	MEND-TF-16S-681	0	0.658602392150096	Bacteria	Actinobacteria	Acidimicrobiales	Bacteria	Actinobacteria	Acidimicrobiales	Bact-Bact
1432	MEND-TF-16S-554	MEND-TF-16S-687	0	0.578830933102486	Bacteria	Actinobacteria	Acidimicrobiales	Bacteria	Actinobacteria	Micrococcales	Bact-Bact
1433	MEND-TF-16S-554	MEND-TF-16S-700	0	0.775806543493193	Bacteria	Actinobacteria	Acidimicrobiales	Bacteria	Actinobacteria	Acidimicrobiales	Bact-Bact
1434	MEND-TF-16S-554	MEND-TF-16S-705	0	0.651932698562886	Bacteria	Actinobacteria	Acidimicrobiales	Bacteria	Actinobacteria	Acidimicrobiales	Bact-Bact
1435	MEND-TF-16S-554	MEND-TF-16S-735	0	0.725739187081182	Bacteria	Actinobacteria	Acidimicrobiales	Bacteria	Actinobacteria	Geodermatophilales	Bact-Bact
1436	MEND-TF-16S-554	MEND-TF-16S-1071	0	0.523733071061376	Bacteria	Actinobacteria	Acidimicrobiales	Bacteria	Proteobacteria	Hyphomicrobiales	Bact-Bact
1437	MEND-TF-16S-554	MEND-TF-16S-1529	0	0.551406258834914	Bacteria	Actinobacteria	Acidimicrobiales	Bacteria	Actinobacteria	Sporichthyales	Bact-Bact
1438	MEND-TF-16S-554	MEND-TF-16S-1634	0	0.634676138112911	Bacteria	Actinobacteria	Acidimicrobiales	Bacteria	Actinobacteria	Micrococcales	Bact-Bact
1439	MEND-TF-16S-554	MEND-TF-16S-1743	0	0.630537437088516	Bacteria	Actinobacteria	Acidimicrobiales	Bacteria	Actinobacteria	Acidimicrobiales	Bact-Bact
1440	MEND-TF-16S-563	MEND-TF-18S-303	0	0.500973351548188	Bacteria	Gemmatimonadetes	Gemmatimonadales	Eukaryota	Chlorophyta	Chlamydomonadales	Euk-Bact
1441	MEND-TF-16S-563	MEND-TF-16S-482	0	0.520946517575064	Bacteria	Gemmatimonadetes	Gemmatimonadales	Bacteria	Bacteroidetes	Chitinophagales	Bact-Bact
1442	MEND-TF-16S-568	MEND-TF-18S-11	0	0.557250020479338	Bacteria	Gemmatimonadetes	Gemmatimonadales	Eukaryota	Cercozoa	Cercomonadida	Euk-Bact
1443	MEND-TF-16S-568	MEND-TF-16S-402	0	0.544818140916025	Bacteria	Gemmatimonadetes	Gemmatimonadales	Bacteria	Proteobacteria	Burkholderiales	Bact-Bact
1444	MEND-TF-16S-568	MEND-TF-16S-985	0	0.601186018115932	Bacteria	Gemmatimonadetes	Gemmatimonadales	Bacteria	Cyanobacteria	Chroococcales	Bact-Bact
1445	MEND-TF-16S-568	MEND-TF-16S-662	0	0.618042452193557	Bacteria	Gemmatimonadetes	Gemmatimonadales	Bacteria	Bacteroidetes	Cytophagales	Bact-Bact
1446	MEND-TF-16S-575	MEND-TF-16S-449	0	0.510426306706638	Bacteria	Bacteroidetes	Sphingobacteriales	Bacteria	Bacteroidetes	Chitinophagales	Bact-Bact
1447	MEND-TF-16S-582	MEND-TF-16S-628	0	0.542549221038623	Bacteria	Bacteroidetes	Marinilabiliales	Bacteria	Actinobacteria	Acidimicrobiales	Bact-Bact
1448	MEND-TF-16S-582	MEND-TF-16S-819	0	0.671022351735911	Bacteria	Bacteroidetes	Marinilabiliales	Bacteria	Bacteroidetes	Saprospirales	Bact-Bact
1449	MEND-TF-16S-582	MEND-TF-16S-1144	0	0.533752194702087	Bacteria	Bacteroidetes	Marinilabiliales	Bacteria	Chloroflexi	Chloroflexales	Bact-Bact
1450	MEND-TF-16S-592	MEND-TF-16S-335	0	0.508998478957638	Bacteria	Bacteroidetes	Sphingobacteriales	Bacteria	Proteobacteria	Nitrosomonadales	Bact-Bact
1451	MEND-TF-16S-592	MEND-TF-16S-374	0	0.512833581626114	Bacteria	Bacteroidetes	Sphingobacteriales	Bacteria	Verrucomicrobia	Opitutales	Bact-Bact
1452	MEND-TF-16S-592	MEND-TF-16S-435	0	0.573063115238156	Bacteria	Bacteroidetes	Sphingobacteriales	Bacteria	Bacteroidetes	Chitinophagales	Bact-Bact
1453	MEND-TF-16S-592	MEND-TF-16S-445	0	0.541439319301097	Bacteria	Bacteroidetes	Sphingobacteriales	Bacteria	Bacteroidetes	Chitinophagales	Bact-Bact
1454	MEND-TF-16S-592	MEND-TF-16S-624	0	0.806289510861147	Bacteria	Bacteroidetes	Sphingobacteriales	Bacteria	Bacteroidetes	Sphingobacteriales	Bact-Bact
1455	MEND-TF-16S-593	MEND-TF-16S-373	0	0.506020897361599	Bacteria	Actinobacteria	Acidimicrobiales	Bacteria	Proteobacteria	Nevskiales	Bact-Bact
1456	MEND-TF-16S-593	MEND-TF-16S-395	0	0.646938051520882	Bacteria	Actinobacteria	Acidimicrobiales	Bacteria	Proteobacteria	Burkholderiales	Bact-Bact
1457	MEND-TF-16S-593	MEND-TF-16S-418	0	0.522021530739556	Bacteria	Actinobacteria	Acidimicrobiales	Bacteria	Proteobacteria	Burkholderiales	Bact-Bact
1458	MEND-TF-16S-593	MEND-TF-16S-432	0	0.520105525500048	Bacteria	Actinobacteria	Acidimicrobiales	Bacteria	Proteobacteria	Burkholderiales	Bact-Bact
1459	MEND-TF-16S-593	MEND-TF-16S-486	0	0.543191448292652	Bacteria	Actinobacteria	Acidimicrobiales	Bacteria	Bacteroidetes	Chitinophagales	Bact-Bact
1460	MEND-TF-16S-593	MEND-TF-16S-531	0	0.518634138624821	Bacteria	Actinobacteria	Acidimicrobiales	Bacteria	Planctomycetes	Pirellulales	Bact-Bact
1461	MEND-TF-16S-593	MEND-TF-16S-550	0	0.514622847034854	Bacteria	Actinobacteria	Acidimicrobiales	Bacteria	Planctomycetes	Pirellulales	Bact-Bact
1462	MEND-TF-16S-593	MEND-TF-16S-661	0	0.538426630611881	Bacteria	Actinobacteria	Acidimicrobiales	Bacteria	Actinobacteria	Micrococcales	Bact-Bact
1463	MEND-TF-16S-593	MEND-TF-16S-800	0	0.686918477048106	Bacteria	Actinobacteria	Acidimicrobiales	Bacteria	Actinobacteria	Micrococcales	Bact-Bact
1464	MEND-TF-16S-593	MEND-TF-16S-967	0	0.611361447872922	Bacteria	Actinobacteria	Acidimicrobiales	Bacteria	Cyanobacteria	Pseudanabaenales	Bact-Bact
1465	MEND-TF-16S-593	MEND-TF-16S-1014	0	0.564735299173456	Bacteria	Actinobacteria	Acidimicrobiales	Bacteria	Cyanobacteria	Synechococcales	Bact-Bact
1466	MEND-TF-16S-593	MEND-TF-16S-1048	0	0.57737113841226	Bacteria	Actinobacteria	Acidimicrobiales	Bacteria	Cyanobacteria	Synechococcales	Bact-Bact
1467	MEND-TF-16S-593	MEND-TF-16S-1175	0	0.517352874597374	Bacteria	Actinobacteria	Acidimicrobiales	Bacteria	Proteobacteria	Hyphomonadales	Bact-Bact
1468	MEND-TF-16S-593	MEND-TF-16S-375	0	0.575984058827575	Bacteria	Actinobacteria	Acidimicrobiales	Bacteria	Planctomycetes	Planctomycetales	Bact-Bact
1469	MEND-TF-16S-593	MEND-TF-16S-417	0	0.680341073907158	Bacteria	Actinobacteria	Acidimicrobiales	Bacteria	Bacteroidetes	Chitinophagales	Bact-Bact
1470	MEND-TF-16S-593	MEND-TF-16S-500	0	0.611141736814083	Bacteria	Actinobacteria	Acidimicrobiales	Bacteria	Verrucomicrobia	Verrucomicrobia incertae sedis	Bact-Bact
1471	MEND-TF-16S-593	MEND-TF-16S-559	0	0.721665865575888	Bacteria	Actinobacteria	Acidimicrobiales	Bacteria	Planctomycetes	Pirellulales	Bact-Bact
1472	MEND-TF-16S-593	MEND-TF-16S-560	0	0.553946502566494	Bacteria	Actinobacteria	Acidimicrobiales	Bacteria	Gemmatimonadetes	Gemmatimonadales	Bact-Bact
1473	MEND-TF-16S-593	MEND-TF-16S-679	0	0.599433502320782	Bacteria	Actinobacteria	Acidimicrobiales	Bacteria	Bacteroidetes	Flavobacteriales	Bact-Bact
1474	MEND-TF-16S-593	MEND-TF-16S-731	0	0.596880843573398	Bacteria	Actinobacteria	Acidimicrobiales	Bacteria	Proteobacteria	Desulfuromonadales	Bact-Bact
1475	MEND-TF-16S-593	MEND-TF-16S-733	0	0.513806509257079	Bacteria	Actinobacteria	Acidimicrobiales	Bacteria	Actinobacteria	Acidimicrobiales	Bact-Bact
1476	MEND-TF-16S-593	MEND-TF-16S-835	0	0.515412784847366	Bacteria	Actinobacteria	Acidimicrobiales	Bacteria	Bacteroidetes	Cytophagales	Bact-Bact
1477	MEND-TF-16S-593	MEND-TF-16S-896	0	0.556073887646909	Bacteria	Actinobacteria	Acidimicrobiales	Bacteria	Planctomycetes	Pirellulales	Bact-Bact
1478	MEND-TF-16S-593	MEND-TF-16S-897	0	0.629294591217138	Bacteria	Actinobacteria	Acidimicrobiales	Bacteria	Proteobacteria	Rhodospirillales	Bact-Bact
1479	MEND-TF-16S-593	MEND-TF-16S-960	0	0.502956933508801	Bacteria	Actinobacteria	Acidimicrobiales	Bacteria	Proteobacteria	Rhodospirillales	Bact-Bact
1480	MEND-TF-16S-594	MEND-TF-16S-373	0	0.609741846148531	Bacteria	Bacteroidetes	Cytophagales	Bacteria	Proteobacteria	Nevskiales	Bact-Bact
1481	MEND-TF-16S-594	MEND-TF-16S-395	0	0.500643187335983	Bacteria	Bacteroidetes	Cytophagales	Bacteria	Proteobacteria	Burkholderiales	Bact-Bact
1482	MEND-TF-16S-594	MEND-TF-16S-402	0	0.519518746635219	Bacteria	Bacteroidetes	Cytophagales	Bacteria	Proteobacteria	Burkholderiales	Bact-Bact
1483	MEND-TF-16S-594	MEND-TF-16S-405	0	0.578169991930384	Bacteria	Bacteroidetes	Cytophagales	Bacteria	Proteobacteria	Burkholderiales	Bact-Bact
1484	MEND-TF-16S-594	MEND-TF-16S-443	0	0.606194972419614	Bacteria	Bacteroidetes	Cytophagales	Bacteria	Proteobacteria	Burkholderiales	Bact-Bact
1485	MEND-TF-16S-594	MEND-TF-16S-444	0	0.637599254302072	Bacteria	Bacteroidetes	Cytophagales	Bacteria	Proteobacteria	Burkholderiales	Bact-Bact
1486	MEND-TF-16S-594	MEND-TF-16S-651	0	0.529322178669173	Bacteria	Bacteroidetes	Cytophagales	Bacteria	Actinobacteria	Acidimicrobiales	Bact-Bact
1487	MEND-TF-16S-594	MEND-TF-16S-957	0	0.563644281106258	Bacteria	Bacteroidetes	Cytophagales	Bacteria	Planctomycetes	Phycisphaerales	Bact-Bact
1488	MEND-TF-16S-594	MEND-TF-16S-1014	0	0.525649088116943	Bacteria	Bacteroidetes	Cytophagales	Bacteria	Cyanobacteria	Synechococcales	Bact-Bact
1489	MEND-TF-16S-594	MEND-TF-16S-1048	0	0.608979911189955	Bacteria	Bacteroidetes	Cytophagales	Bacteria	Cyanobacteria	Synechococcales	Bact-Bact
1490	MEND-TF-16S-594	MEND-TF-16S-1065	0	0.542406879127006	Bacteria	Bacteroidetes	Cytophagales	Bacteria	Planctomycetes	Phycisphaerales	Bact-Bact
1491	MEND-TF-16S-594	MEND-TF-16S-1414	0	0.535167898565943	Bacteria	Bacteroidetes	Cytophagales	Bacteria	Planctomycetes	Phycisphaerales	Bact-Bact
1492	MEND-TF-16S-594	MEND-TF-16S-553	0	0.501813775145691	Bacteria	Bacteroidetes	Cytophagales	Bacteria	Bacteroidetes	Flavobacteriales	Bact-Bact
1493	MEND-TF-16S-594	MEND-TF-16S-560	0	0.601450880175864	Bacteria	Bacteroidetes	Cytophagales	Bacteria	Gemmatimonadetes	Gemmatimonadales	Bact-Bact
1494	MEND-TF-16S-594	MEND-TF-16S-725	0	0.541657253780938	Bacteria	Bacteroidetes	Cytophagales	Bacteria	Bacteroidetes	Flavobacteriales	Bact-Bact
1495	MEND-TF-16S-594	MEND-TF-16S-840	0	0.518260251266792	Bacteria	Bacteroidetes	Cytophagales	Bacteria	Bacteroidetes	Cytophagales	Bact-Bact
1496	MEND-TF-16S-594	MEND-TF-16S-944	0	0.616922633832936	Bacteria	Bacteroidetes	Cytophagales	Bacteria	Acidobacteria	Bryobacterales	Bact-Bact
1497	MEND-TF-16S-594	MEND-TF-16S-960	0	0.622306041301809	Bacteria	Bacteroidetes	Cytophagales	Bacteria	Proteobacteria	Rhodospirillales	Bact-Bact
1498	MEND-TF-16S-594	MEND-TF-16S-1053	0	0.53936101174092	Bacteria	Bacteroidetes	Cytophagales	Bacteria	Ignavibacteriae	Ignavibacteriales	Bact-Bact
1499	MEND-TF-16S-605	MEND-TF-16S-449	0	0.521589071952563	Bacteria	Actinobacteria	Micrococcales	Bacteria	Bacteroidetes	Chitinophagales	Bact-Bact
1500	MEND-TF-16S-605	MEND-TF-16S-610	0	0.715331296592289	Bacteria	Actinobacteria	Micrococcales	Bacteria	Actinobacteria	Micrococcales	Bact-Bact
1501	MEND-TF-16S-605	MEND-TF-16S-652	0	0.65166307086717	Bacteria	Actinobacteria	Micrococcales	Bacteria	Actinobacteria	Micrococcales	Bact-Bact
1502	MEND-TF-16S-605	MEND-TF-16S-687	0	0.783637725828657	Bacteria	Actinobacteria	Micrococcales	Bacteria	Actinobacteria	Micrococcales	Bact-Bact
1503	MEND-TF-16S-605	MEND-TF-16S-690	0	0.592302509931177	Bacteria	Actinobacteria	Micrococcales	Bacteria	Actinobacteria	Micrococcales	Bact-Bact
1504	MEND-TF-16S-605	MEND-TF-16S-711	0	0.713174427093379	Bacteria	Actinobacteria	Micrococcales	Bacteria	Actinobacteria	Micrococcales	Bact-Bact
1505	MEND-TF-16S-605	MEND-TF-16S-719	0	0.616557156160852	Bacteria	Actinobacteria	Micrococcales	Bacteria	Actinobacteria	Acidothermales	Bact-Bact
1506	MEND-TF-16S-605	MEND-TF-16S-1634	0	0.579224180492708	Bacteria	Actinobacteria	Micrococcales	Bacteria	Actinobacteria	Micrococcales	Bact-Bact
1507	MEND-TF-16S-606	MEND-TF-16S-554	0	0.577290546979673	Bacteria	Actinobacteria	Acidimicrobiales	Bacteria	Actinobacteria	Acidimicrobiales	Bact-Bact
1508	MEND-TF-16S-606	MEND-TF-16S-611	0	0.688050967449865	Bacteria	Actinobacteria	Acidimicrobiales	Bacteria	Actinobacteria	Acidimicrobiales	Bact-Bact
1509	MEND-TF-16S-606	MEND-TF-16S-617	0	0.535249273190732	Bacteria	Actinobacteria	Acidimicrobiales	Bacteria	Actinobacteria	Sporichthyales	Bact-Bact
1510	MEND-TF-16S-606	MEND-TF-16S-645	0	0.780310288644075	Bacteria	Actinobacteria	Acidimicrobiales	Bacteria	Actinobacteria	Acidimicrobiales	Bact-Bact
1511	MEND-TF-16S-606	MEND-TF-16S-646	0	0.707701718805919	Bacteria	Actinobacteria	Acidimicrobiales	Bacteria	Actinobacteria	Acidimicrobiales	Bact-Bact
1512	MEND-TF-16S-606	MEND-TF-16S-655	0	0.902311986996238	Bacteria	Actinobacteria	Acidimicrobiales	Bacteria	Actinobacteria	Acidimicrobiales	Bact-Bact
1513	MEND-TF-16S-606	MEND-TF-16S-656	0	0.684200614288327	Bacteria	Actinobacteria	Acidimicrobiales	Bacteria	Actinobacteria	Acidimicrobiales	Bact-Bact
1514	MEND-TF-16S-606	MEND-TF-16S-700	0	0.793641307771599	Bacteria	Actinobacteria	Acidimicrobiales	Bacteria	Actinobacteria	Acidimicrobiales	Bact-Bact
1515	MEND-TF-16S-606	MEND-TF-16S-705	0	0.779522932853932	Bacteria	Actinobacteria	Acidimicrobiales	Bacteria	Actinobacteria	Acidimicrobiales	Bact-Bact
1516	MEND-TF-16S-606	MEND-TF-16S-1529	0	0.514752574505473	Bacteria	Actinobacteria	Acidimicrobiales	Bacteria	Actinobacteria	Sporichthyales	Bact-Bact
1517	MEND-TF-16S-606	MEND-TF-16S-1743	0	0.906333464358316	Bacteria	Actinobacteria	Acidimicrobiales	Bacteria	Actinobacteria	Acidimicrobiales	Bact-Bact
1518	MEND-TF-16S-609	MEND-TF-16S-290	0	0.571443542608555	Bacteria	Bacteroidetes	Bacteroidales	Bacteria	Verrucomicrobia	Verrucomicrobiales	Bact-Bact
1519	MEND-TF-16S-609	MEND-TF-16S-297	0	0.813142599307545	Bacteria	Bacteroidetes	Bacteroidales	Bacteria	Proteobacteria	Nitrosomonadales	Bact-Bact
1520	MEND-TF-16S-609	MEND-TF-16S-326	0	0.635921016616898	Bacteria	Bacteroidetes	Bacteroidales	Bacteria	Proteobacteria	Rhodocyclales	Bact-Bact
1521	MEND-TF-16S-609	MEND-TF-16S-327	0	0.839723977625609	Bacteria	Bacteroidetes	Bacteroidales	Bacteria	Proteobacteria	Rhodocyclales	Bact-Bact
1522	MEND-TF-16S-609	MEND-TF-16S-334	0	0.672920307428034	Bacteria	Bacteroidetes	Bacteroidales	Bacteria	Proteobacteria	Rhodocyclales	Bact-Bact
1523	MEND-TF-16S-609	MEND-TF-16S-450	0	0.732636884796429	Bacteria	Bacteroidetes	Bacteroidales	Bacteria	Proteobacteria	Nitrosomonadales	Bact-Bact
1524	MEND-TF-16S-609	MEND-TF-16S-613	0	0.578749217989471	Bacteria	Bacteroidetes	Bacteroidales	Bacteria	Bacteroidetes	Sphingobacteriales	Bact-Bact
1525	MEND-TF-16S-609	MEND-TF-16S-116	0	0.745692048809517	Bacteria	Bacteroidetes	Bacteroidales	Bacteria	Kiritimatiellaeota	Kiritimatiellales	Bact-Bact
1526	MEND-TF-16S-609	MEND-TF-16S-140	0	0.53431279806881	Bacteria	Bacteroidetes	Bacteroidales	Bacteria	Kiritimatiellaeota	Kiritimatiellales	Bact-Bact
1527	MEND-TF-16S-609	MEND-TF-16S-167	0	0.554655848779379	Bacteria	Bacteroidetes	Bacteroidales	Bacteria	Kiritimatiellaeota	Kiritimatiellales	Bact-Bact
1528	MEND-TF-16S-609	MEND-TF-16S-229	0	0.53603088659665	Bacteria	Bacteroidetes	Bacteroidales	Bacteria	Proteobacteria	Desulfuromonadales	Bact-Bact
1529	MEND-TF-16S-609	MEND-TF-16S-409	0	0.625743336143547	Bacteria	Bacteroidetes	Bacteroidales	Bacteria	Bacteroidetes	Bacteroidales	Bact-Bact
1530	MEND-TF-16S-609	MEND-TF-16S-917	0	0.526322363420498	Bacteria	Bacteroidetes	Bacteroidales	Bacteria	Proteobacteria	Campylobacterales	Bact-Bact
1531	MEND-TF-16S-610	MEND-TF-18S-23	0	0.525836409796718	Bacteria	Actinobacteria	Micrococcales	Eukaryota	Arthropoda	Diplostraca	Euk-Bact
1532	MEND-TF-16S-610	MEND-TF-16S-381	0	0.625761407385584	Bacteria	Actinobacteria	Micrococcales	Bacteria	Proteobacteria	Neisseriales	Bact-Bact
1533	MEND-TF-16S-610	MEND-TF-16S-414	0	0.504557547500996	Bacteria	Actinobacteria	Micrococcales	Bacteria	Proteobacteria	Burkholderiales	Bact-Bact
1534	MEND-TF-16S-610	MEND-TF-16S-449	0	0.642376351868744	Bacteria	Actinobacteria	Micrococcales	Bacteria	Bacteroidetes	Chitinophagales	Bact-Bact
1535	MEND-TF-16S-610	MEND-TF-16S-529	0	0.665568576493535	Bacteria	Actinobacteria	Micrococcales	Bacteria	Actinobacteria	Acidimicrobiales	Bact-Bact
1536	MEND-TF-16S-610	MEND-TF-16S-554	0	0.589611939924156	Bacteria	Actinobacteria	Micrococcales	Bacteria	Actinobacteria	Acidimicrobiales	Bact-Bact
1537	MEND-TF-16S-610	MEND-TF-16S-605	0	0.715331296592289	Bacteria	Actinobacteria	Micrococcales	Bacteria	Actinobacteria	Micrococcales	Bact-Bact
1538	MEND-TF-16S-610	MEND-TF-16S-652	0	0.963688820492564	Bacteria	Actinobacteria	Micrococcales	Bacteria	Actinobacteria	Micrococcales	Bact-Bact
1539	MEND-TF-16S-610	MEND-TF-16S-681	0	0.564024788148378	Bacteria	Actinobacteria	Micrococcales	Bacteria	Actinobacteria	Acidimicrobiales	Bact-Bact
1540	MEND-TF-16S-610	MEND-TF-16S-687	0	0.974996925601825	Bacteria	Actinobacteria	Micrococcales	Bacteria	Actinobacteria	Micrococcales	Bact-Bact
1541	MEND-TF-16S-610	MEND-TF-16S-689	0	0.607339463526453	Bacteria	Actinobacteria	Micrococcales	Bacteria	Actinobacteria	Acidimicrobiales	Bact-Bact
1542	MEND-TF-16S-610	MEND-TF-16S-690	0	0.808741637448975	Bacteria	Actinobacteria	Micrococcales	Bacteria	Actinobacteria	Micrococcales	Bact-Bact
1543	MEND-TF-16S-610	MEND-TF-16S-711	0	0.856293050540944	Bacteria	Actinobacteria	Micrococcales	Bacteria	Actinobacteria	Micrococcales	Bact-Bact
1544	MEND-TF-16S-610	MEND-TF-16S-719	0	0.713239808161922	Bacteria	Actinobacteria	Micrococcales	Bacteria	Actinobacteria	Acidothermales	Bact-Bact
1545	MEND-TF-16S-610	MEND-TF-16S-735	0	0.794957148114746	Bacteria	Actinobacteria	Micrococcales	Bacteria	Actinobacteria	Geodermatophilales	Bact-Bact
1546	MEND-TF-16S-610	MEND-TF-16S-886	0	0.648906986655128	Bacteria	Actinobacteria	Micrococcales	Bacteria	Bacteroidetes	Cytophagales	Bact-Bact
1547	MEND-TF-16S-610	MEND-TF-16S-1601	0	0.505881262388845	Bacteria	Actinobacteria	Micrococcales	Bacteria	Actinobacteria	Streptomycetales	Bact-Bact
1548	MEND-TF-16S-610	MEND-TF-16S-1634	0	0.946761165654847	Bacteria	Actinobacteria	Micrococcales	Bacteria	Actinobacteria	Micrococcales	Bact-Bact
1549	MEND-TF-16S-611	MEND-TF-16S-414	0	0.532369147469486	Bacteria	Actinobacteria	Acidimicrobiales	Bacteria	Proteobacteria	Burkholderiales	Bact-Bact
1550	MEND-TF-16S-611	MEND-TF-16S-554	0	0.650267474721767	Bacteria	Actinobacteria	Acidimicrobiales	Bacteria	Actinobacteria	Acidimicrobiales	Bact-Bact
1551	MEND-TF-16S-611	MEND-TF-16S-606	0	0.688050967449865	Bacteria	Actinobacteria	Acidimicrobiales	Bacteria	Actinobacteria	Acidimicrobiales	Bact-Bact
1552	MEND-TF-16S-611	MEND-TF-16S-645	0	0.840226671663509	Bacteria	Actinobacteria	Acidimicrobiales	Bacteria	Actinobacteria	Acidimicrobiales	Bact-Bact
1553	MEND-TF-16S-611	MEND-TF-16S-655	0	0.729305082643511	Bacteria	Actinobacteria	Acidimicrobiales	Bacteria	Actinobacteria	Acidimicrobiales	Bact-Bact
1554	MEND-TF-16S-611	MEND-TF-16S-656	0	0.972983218678053	Bacteria	Actinobacteria	Acidimicrobiales	Bacteria	Actinobacteria	Acidimicrobiales	Bact-Bact
1555	MEND-TF-16S-611	MEND-TF-16S-665	0	0.568965079363356	Bacteria	Actinobacteria	Acidimicrobiales	Bacteria	Actinobacteria	Acidimicrobiales	Bact-Bact
1556	MEND-TF-16S-611	MEND-TF-16S-681	0	0.599960423550289	Bacteria	Actinobacteria	Acidimicrobiales	Bacteria	Actinobacteria	Acidimicrobiales	Bact-Bact
1557	MEND-TF-16S-611	MEND-TF-16S-700	0	0.768530675254611	Bacteria	Actinobacteria	Acidimicrobiales	Bacteria	Actinobacteria	Acidimicrobiales	Bact-Bact
1558	MEND-TF-16S-611	MEND-TF-16S-705	0	0.633339516427234	Bacteria	Actinobacteria	Acidimicrobiales	Bacteria	Actinobacteria	Acidimicrobiales	Bact-Bact
1559	MEND-TF-16S-611	MEND-TF-16S-805	0	0.539250555213164	Bacteria	Actinobacteria	Acidimicrobiales	Bacteria	Actinobacteria	Sporichthyales	Bact-Bact
1560	MEND-TF-16S-611	MEND-TF-16S-1071	0	0.546327681474077	Bacteria	Actinobacteria	Acidimicrobiales	Bacteria	Proteobacteria	Hyphomicrobiales	Bact-Bact
1561	MEND-TF-16S-611	MEND-TF-16S-1529	0	0.510986675830385	Bacteria	Actinobacteria	Acidimicrobiales	Bacteria	Actinobacteria	Sporichthyales	Bact-Bact
1562	MEND-TF-16S-611	MEND-TF-16S-1743	0	0.715065385341626	Bacteria	Actinobacteria	Acidimicrobiales	Bacteria	Actinobacteria	Acidimicrobiales	Bact-Bact
1563	MEND-TF-16S-613	MEND-TF-16S-297	0	0.538430803500227	Bacteria	Bacteroidetes	Sphingobacteriales	Bacteria	Proteobacteria	Nitrosomonadales	Bact-Bact
1564	MEND-TF-16S-613	MEND-TF-16S-327	0	0.561230010320891	Bacteria	Bacteroidetes	Sphingobacteriales	Bacteria	Proteobacteria	Rhodocyclales	Bact-Bact
1565	MEND-TF-16S-613	MEND-TF-16S-334	0	0.518628792138494	Bacteria	Bacteroidetes	Sphingobacteriales	Bacteria	Proteobacteria	Rhodocyclales	Bact-Bact
1566	MEND-TF-16S-613	MEND-TF-16S-609	0	0.578749217989471	Bacteria	Bacteroidetes	Sphingobacteriales	Bacteria	Bacteroidetes	Bacteroidales	Bact-Bact
1567	MEND-TF-16S-613	MEND-TF-16S-116	0	0.529041945875257	Bacteria	Bacteroidetes	Sphingobacteriales	Bacteria	Kiritimatiellaeota	Kiritimatiellales	Bact-Bact
1568	MEND-TF-16S-613	MEND-TF-16S-598	0	0.52088005578416	Bacteria	Bacteroidetes	Sphingobacteriales	Bacteria	Bacteroidetes	Flavobacteriales	Bact-Bact
1569	MEND-TF-16S-615	MEND-TF-18S-121	0	0.520988858258816	Bacteria	Actinobacteria	Acidimicrobiales	Eukaryota	Rotifera	Ploima	Euk-Bact
1570	MEND-TF-16S-615	MEND-TF-16S-108	0	0.577520027096701	Bacteria	Actinobacteria	Acidimicrobiales	Bacteria	Verrucomicrobia	Chthoniobacterales	Bact-Bact
1571	MEND-TF-16S-615	MEND-TF-16S-114	0	0.523094518172247	Bacteria	Actinobacteria	Acidimicrobiales	Bacteria	Verrucomicrobia	Chthoniobacterales	Bact-Bact
1572	MEND-TF-16S-615	MEND-TF-16S-180	0	0.520218899233657	Bacteria	Actinobacteria	Acidimicrobiales	Bacteria	Verrucomicrobia	Verrucomicrobiales	Bact-Bact
1573	MEND-TF-16S-615	MEND-TF-16S-373	0	0.691142380860817	Bacteria	Actinobacteria	Acidimicrobiales	Bacteria	Proteobacteria	Nevskiales	Bact-Bact
1574	MEND-TF-16S-615	MEND-TF-16S-388	0	0.504956117486343	Bacteria	Actinobacteria	Acidimicrobiales	Bacteria	Proteobacteria	Myxococcales	Bact-Bact
1575	MEND-TF-16S-615	MEND-TF-16S-395	0	0.548272605332236	Bacteria	Actinobacteria	Acidimicrobiales	Bacteria	Proteobacteria	Burkholderiales	Bact-Bact
1576	MEND-TF-16S-615	MEND-TF-16S-412	0	0.504737244215467	Bacteria	Actinobacteria	Acidimicrobiales	Bacteria	Verrucomicrobia	Terrimicrobiales	Bact-Bact
1577	MEND-TF-16S-615	MEND-TF-16S-418	0	0.558185658215072	Bacteria	Actinobacteria	Acidimicrobiales	Bacteria	Proteobacteria	Burkholderiales	Bact-Bact
1578	MEND-TF-16S-615	MEND-TF-16S-443	0	0.53311530234547	Bacteria	Actinobacteria	Acidimicrobiales	Bacteria	Proteobacteria	Burkholderiales	Bact-Bact
1579	MEND-TF-16S-615	MEND-TF-16S-444	0	0.76352615749398	Bacteria	Actinobacteria	Acidimicrobiales	Bacteria	Proteobacteria	Burkholderiales	Bact-Bact
1580	MEND-TF-16S-615	MEND-TF-16S-486	0	0.723067263931608	Bacteria	Actinobacteria	Acidimicrobiales	Bacteria	Bacteroidetes	Chitinophagales	Bact-Bact
1581	MEND-TF-16S-615	MEND-TF-16S-531	0	0.644825030237198	Bacteria	Actinobacteria	Acidimicrobiales	Bacteria	Planctomycetes	Pirellulales	Bact-Bact
1582	MEND-TF-16S-615	MEND-TF-16S-534	0	0.618745912474372	Bacteria	Actinobacteria	Acidimicrobiales	Bacteria	Actinobacteria	Acidothermales	Bact-Bact
1583	MEND-TF-16S-615	MEND-TF-16S-550	0	0.555451681829565	Bacteria	Actinobacteria	Acidimicrobiales	Bacteria	Planctomycetes	Pirellulales	Bact-Bact
1584	MEND-TF-16S-615	MEND-TF-16S-651	0	0.714164579681971	Bacteria	Actinobacteria	Acidimicrobiales	Bacteria	Actinobacteria	Acidimicrobiales	Bact-Bact
1585	MEND-TF-16S-615	MEND-TF-16S-742	0	0.562974971479239	Bacteria	Actinobacteria	Acidimicrobiales	Bacteria	Actinobacteria	Acidothermales	Bact-Bact
1586	MEND-TF-16S-615	MEND-TF-16S-967	0	0.545137499771037	Bacteria	Actinobacteria	Acidimicrobiales	Bacteria	Cyanobacteria	Pseudanabaenales	Bact-Bact
1587	MEND-TF-16S-615	MEND-TF-16S-1014	0	0.617494060586926	Bacteria	Actinobacteria	Acidimicrobiales	Bacteria	Cyanobacteria	Synechococcales	Bact-Bact
1588	MEND-TF-16S-615	MEND-TF-16S-1048	0	0.671264002563176	Bacteria	Actinobacteria	Acidimicrobiales	Bacteria	Cyanobacteria	Synechococcales	Bact-Bact
1589	MEND-TF-16S-615	MEND-TF-16S-1094	0	0.609418293465598	Bacteria	Actinobacteria	Acidimicrobiales	Bacteria	Proteobacteria	Caulobacterales	Bact-Bact
1590	MEND-TF-16S-615	MEND-TF-16S-1206	0	0.634844746218753	Bacteria	Actinobacteria	Acidimicrobiales	Bacteria	Verrucomicrobia	Chthoniobacterales	Bact-Bact
1591	MEND-TF-16S-615	MEND-TF-16S-1454	0	0.557383319659337	Bacteria	Actinobacteria	Acidimicrobiales	Bacteria	Proteobacteria	Burkholderiales	Bact-Bact
1592	MEND-TF-16S-615	MEND-TF-16S-120	0	0.56975984492113	Bacteria	Actinobacteria	Acidimicrobiales	Bacteria	Verrucomicrobia	Chthoniobacterales	Bact-Bact
1593	MEND-TF-16S-615	MEND-TF-16S-144	0	0.515411533188704	Bacteria	Actinobacteria	Acidimicrobiales	Bacteria	Planctomycetes	Pirellulales	Bact-Bact
1594	MEND-TF-16S-615	MEND-TF-16S-152	0	0.575548398977945	Bacteria	Actinobacteria	Acidimicrobiales	Bacteria	Planctomycetes	Pirellulales	Bact-Bact
1595	MEND-TF-16S-615	MEND-TF-16S-205	0	0.55047658294361	Bacteria	Actinobacteria	Acidimicrobiales	Bacteria	Acidobacteria	Vicinamibacterales	Bact-Bact
1596	MEND-TF-16S-615	MEND-TF-16S-209	0	0.533329372151993	Bacteria	Actinobacteria	Acidimicrobiales	Bacteria	Proteobacteria	Myxococcales	Bact-Bact
1597	MEND-TF-16S-615	MEND-TF-16S-379	0	0.504680820798474	Bacteria	Actinobacteria	Acidimicrobiales	Bacteria	Proteobacteria	Nitrosomonadales	Bact-Bact
1598	MEND-TF-16S-615	MEND-TF-16S-380	0	0.649985010288046	Bacteria	Actinobacteria	Acidimicrobiales	Bacteria	Planctomycetes	Planctomycetales	Bact-Bact
1599	MEND-TF-16S-615	MEND-TF-16S-453	0	0.503935478007246	Bacteria	Actinobacteria	Acidimicrobiales	Bacteria	Bacteroidetes	Chitinophagales	Bact-Bact
1600	MEND-TF-16S-615	MEND-TF-16S-559	0	0.531861733922896	Bacteria	Actinobacteria	Acidimicrobiales	Bacteria	Planctomycetes	Pirellulales	Bact-Bact
1601	MEND-TF-16S-615	MEND-TF-16S-560	0	0.709628798639915	Bacteria	Actinobacteria	Acidimicrobiales	Bacteria	Gemmatimonadetes	Gemmatimonadales	Bact-Bact
1602	MEND-TF-16S-615	MEND-TF-16S-720	0	0.59149144536662	Bacteria	Actinobacteria	Acidimicrobiales	Bacteria	Bacteroidetes	Sphingobacteriales	Bact-Bact
1603	MEND-TF-16S-615	MEND-TF-16S-731	0	0.519149042557317	Bacteria	Actinobacteria	Acidimicrobiales	Bacteria	Proteobacteria	Desulfuromonadales	Bact-Bact
1604	MEND-TF-16S-615	MEND-TF-16S-733	0	0.579156121080767	Bacteria	Actinobacteria	Acidimicrobiales	Bacteria	Actinobacteria	Acidimicrobiales	Bact-Bact
1605	MEND-TF-16S-615	MEND-TF-16S-798	0	0.613250018953929	Bacteria	Actinobacteria	Acidimicrobiales	Bacteria	Proteobacteria	Desulfuromonadales	Bact-Bact
1606	MEND-TF-16S-615	MEND-TF-16S-846	0	0.531165300359768	Bacteria	Actinobacteria	Acidimicrobiales	Bacteria	Armatimonadetes	Fimbriimonadales	Bact-Bact
1607	MEND-TF-16S-615	MEND-TF-16S-896	0	0.578214259932701	Bacteria	Actinobacteria	Acidimicrobiales	Bacteria	Planctomycetes	Pirellulales	Bact-Bact
1608	MEND-TF-16S-615	MEND-TF-16S-927	0	0.655352194525025	Bacteria	Actinobacteria	Acidimicrobiales	Bacteria	Planctomycetes	Pirellulales	Bact-Bact
1609	MEND-TF-16S-615	MEND-TF-16S-960	0	0.695638063836413	Bacteria	Actinobacteria	Acidimicrobiales	Bacteria	Proteobacteria	Rhodospirillales	Bact-Bact
1610	MEND-TF-16S-615	MEND-TF-16S-1054	0	0.589180599012194	Bacteria	Actinobacteria	Acidimicrobiales	Bacteria	Chlorobi	Chlorobiales	Bact-Bact
1611	MEND-TF-16S-615	MEND-TF-16S-1597	0	0.612245545122145	Bacteria	Actinobacteria	Acidimicrobiales	Bacteria	Planctomycetes	Pirellulales	Bact-Bact
1612	MEND-TF-16S-617	MEND-TF-18S-87	0	0.526775897164785	Bacteria	Actinobacteria	Sporichthyales	Eukaryota	Cercozoa	Cryomonadida	Euk-Bact
1613	MEND-TF-16S-617	MEND-TF-16S-242	0	0.696751418038888	Bacteria	Actinobacteria	Sporichthyales	Bacteria	Actinobacteria	Solirubrobacterales	Bact-Bact
1614	MEND-TF-16S-617	MEND-TF-16S-414	0	0.568575438120973	Bacteria	Actinobacteria	Sporichthyales	Bacteria	Proteobacteria	Burkholderiales	Bact-Bact
1615	MEND-TF-16S-617	MEND-TF-16S-529	0	0.563876802735693	Bacteria	Actinobacteria	Sporichthyales	Bacteria	Actinobacteria	Acidimicrobiales	Bact-Bact
1616	MEND-TF-16S-617	MEND-TF-16S-554	0	0.590835679959431	Bacteria	Actinobacteria	Sporichthyales	Bacteria	Actinobacteria	Acidimicrobiales	Bact-Bact
1617	MEND-TF-16S-617	MEND-TF-16S-606	0	0.535249273190732	Bacteria	Actinobacteria	Sporichthyales	Bacteria	Actinobacteria	Acidimicrobiales	Bact-Bact
1618	MEND-TF-16S-617	MEND-TF-16S-645	0	0.553392803693693	Bacteria	Actinobacteria	Sporichthyales	Bacteria	Actinobacteria	Acidimicrobiales	Bact-Bact
1619	MEND-TF-16S-617	MEND-TF-16S-660	0	0.613767196554588	Bacteria	Actinobacteria	Sporichthyales	Bacteria	Actinobacteria	Sporichthyales	Bact-Bact
1620	MEND-TF-16S-617	MEND-TF-16S-700	0	0.62186260492446	Bacteria	Actinobacteria	Sporichthyales	Bacteria	Actinobacteria	Acidimicrobiales	Bact-Bact
1621	MEND-TF-16S-617	MEND-TF-16S-746	0	0.653105134942493	Bacteria	Actinobacteria	Sporichthyales	Bacteria	Planctomycetes	Planctomycetales	Bact-Bact
1622	MEND-TF-16S-617	MEND-TF-16S-1743	0	0.637198948644356	Bacteria	Actinobacteria	Sporichthyales	Bacteria	Actinobacteria	Acidimicrobiales	Bact-Bact
1623	MEND-TF-16S-624	MEND-TF-16S-296	0	0.515160236520013	Bacteria	Bacteroidetes	Sphingobacteriales	Bacteria	Verrucomicrobia	Verrucomicrobiales	Bact-Bact
1624	MEND-TF-16S-624	MEND-TF-16S-374	0	0.612952923768484	Bacteria	Bacteroidetes	Sphingobacteriales	Bacteria	Verrucomicrobia	Opitutales	Bact-Bact
1625	MEND-TF-16S-624	MEND-TF-16S-431	0	0.523912181232241	Bacteria	Bacteroidetes	Sphingobacteriales	Bacteria	Proteobacteria	Burkholderiales	Bact-Bact
1626	MEND-TF-16S-624	MEND-TF-16S-435	0	0.583817332225728	Bacteria	Bacteroidetes	Sphingobacteriales	Bacteria	Bacteroidetes	Chitinophagales	Bact-Bact
1627	MEND-TF-16S-624	MEND-TF-16S-445	0	0.685599188805566	Bacteria	Bacteroidetes	Sphingobacteriales	Bacteria	Bacteroidetes	Chitinophagales	Bact-Bact
1628	MEND-TF-16S-624	MEND-TF-16S-449	0	0.66022422320661	Bacteria	Bacteroidetes	Sphingobacteriales	Bacteria	Bacteroidetes	Chitinophagales	Bact-Bact
1629	MEND-TF-16S-624	MEND-TF-16S-467	0	0.571964462581271	Bacteria	Bacteroidetes	Sphingobacteriales	Bacteria	Bacteroidetes	Flavobacteriales	Bact-Bact
1630	MEND-TF-16S-624	MEND-TF-16S-535	0	0.554798870286841	Bacteria	Bacteroidetes	Sphingobacteriales	Bacteria	Bacteroidetes	Flavobacteriales	Bact-Bact
1631	MEND-TF-16S-624	MEND-TF-16S-548	0	0.570067682289887	Bacteria	Bacteroidetes	Sphingobacteriales	Bacteria	Bacteroidetes	Flavobacteriales	Bact-Bact
1632	MEND-TF-16S-624	MEND-TF-16S-592	0	0.806289510861147	Bacteria	Bacteroidetes	Sphingobacteriales	Bacteria	Bacteroidetes	Sphingobacteriales	Bact-Bact
1633	MEND-TF-16S-624	MEND-TF-16S-796	0	0.589074822328366	Bacteria	Bacteroidetes	Sphingobacteriales	Bacteria	Bacteroidetes	Chitinophagales	Bact-Bact
1634	MEND-TF-16S-624	MEND-TF-16S-886	0	0.605604068625463	Bacteria	Bacteroidetes	Sphingobacteriales	Bacteria	Bacteroidetes	Cytophagales	Bact-Bact
1635	MEND-TF-16S-624	MEND-TF-16S-1049	0	0.599532904011926	Bacteria	Bacteroidetes	Sphingobacteriales	Bacteria	Proteobacteria	Pelagibacterales	Bact-Bact
1636	MEND-TF-16S-627	MEND-TF-16S-465	0	0.980684808777734	Bacteria	Bacteroidetes	Flavobacteriales	Bacteria	Bacteroidetes	Flavobacteriales	Bact-Bact
1637	MEND-TF-16S-627	MEND-TF-16S-478	0	0.985454985187373	Bacteria	Bacteroidetes	Flavobacteriales	Bacteria	Bacteroidetes	Flavobacteriales	Bact-Bact
1638	MEND-TF-16S-627	MEND-TF-16S-495	0	0.98293323811113	Bacteria	Bacteroidetes	Flavobacteriales	Bacteria	Bacteroidetes	Flavobacteriales	Bact-Bact
1639	MEND-TF-16S-628	MEND-TF-18S-143	0	0.587713496309012	Bacteria	Actinobacteria	Acidimicrobiales	Eukaryota	Alveolata	Gymnodiniales	Euk-Bact
1640	MEND-TF-16S-628	MEND-TF-18S-252	0	0.520938060303501	Bacteria	Actinobacteria	Acidimicrobiales	Eukaryota	Cryptophyta	Kathablepharidacea	Euk-Bact
1641	MEND-TF-16S-628	MEND-TF-16S-313	0	0.592568283923724	Bacteria	Actinobacteria	Acidimicrobiales	Bacteria	Proteobacteria	Bacteriovoracales	Bact-Bact
1642	MEND-TF-16S-628	MEND-TF-16S-413	0	0.601187312026004	Bacteria	Actinobacteria	Acidimicrobiales	Bacteria	Bacteroidetes	Chitinophagales	Bact-Bact
1643	MEND-TF-16S-628	MEND-TF-16S-451	0	0.645123634594021	Bacteria	Actinobacteria	Acidimicrobiales	Bacteria	Bacteroidetes	Chitinophagales	Bact-Bact
1644	MEND-TF-16S-628	MEND-TF-16S-452	0	0.630807411960616	Bacteria	Actinobacteria	Acidimicrobiales	Bacteria	Bacteroidetes	Chitinophagales	Bact-Bact
1645	MEND-TF-16S-628	MEND-TF-16S-582	0	0.542549221038623	Bacteria	Actinobacteria	Acidimicrobiales	Bacteria	Bacteroidetes	Marinilabiliales	Bact-Bact
1646	MEND-TF-16S-628	MEND-TF-16S-685	0	0.832326488103513	Bacteria	Actinobacteria	Acidimicrobiales	Bacteria	Actinobacteria	Geodermatophilales	Bact-Bact
1647	MEND-TF-16S-628	MEND-TF-16S-747	0	0.506401180166375	Bacteria	Actinobacteria	Acidimicrobiales	Bacteria	Bacteroidetes	Saprospirales	Bact-Bact
1648	MEND-TF-16S-628	MEND-TF-16S-819	0	0.627444638919008	Bacteria	Actinobacteria	Acidimicrobiales	Bacteria	Bacteroidetes	Saprospirales	Bact-Bact
1649	MEND-TF-16S-628	MEND-TF-16S-1144	0	0.559063837940894	Bacteria	Actinobacteria	Acidimicrobiales	Bacteria	Chloroflexi	Chloroflexales	Bact-Bact
1650	MEND-TF-16S-628	MEND-TF-16S-1156	0	0.551738140237328	Bacteria	Actinobacteria	Acidimicrobiales	Bacteria	Proteobacteria	Rhodobacterales	Bact-Bact
1651	MEND-TF-16S-628	MEND-TF-16S-1163	0	0.556746070461904	Bacteria	Actinobacteria	Acidimicrobiales	Bacteria	Proteobacteria	Caulobacterales	Bact-Bact
1652	MEND-TF-16S-629	MEND-TF-16S-349	0	0.550433989289191	Bacteria	Bacteroidetes	Sphingobacteriales	Bacteria	Proteobacteria	Burkholderiales	Bact-Bact
1653	MEND-TF-16S-629	MEND-TF-16S-400	0	0.513930230632307	Bacteria	Bacteroidetes	Sphingobacteriales	Bacteria	Proteobacteria	Burkholderiales	Bact-Bact
1654	MEND-TF-16S-629	MEND-TF-16S-414	0	0.547415986979669	Bacteria	Bacteroidetes	Sphingobacteriales	Bacteria	Proteobacteria	Burkholderiales	Bact-Bact
1655	MEND-TF-16S-629	MEND-TF-16S-482	0	0.660969383935002	Bacteria	Bacteroidetes	Sphingobacteriales	Bacteria	Bacteroidetes	Chitinophagales	Bact-Bact
1656	MEND-TF-16S-629	MEND-TF-16S-645	0	0.528984423224955	Bacteria	Bacteroidetes	Sphingobacteriales	Bacteria	Actinobacteria	Acidimicrobiales	Bact-Bact
1657	MEND-TF-16S-629	MEND-TF-16S-647	0	0.778985420150318	Bacteria	Bacteroidetes	Sphingobacteriales	Bacteria	Bacteroidetes	Sphingobacteriales	Bact-Bact
1658	MEND-TF-16S-629	MEND-TF-16S-653	0	0.853916691169457	Bacteria	Bacteroidetes	Sphingobacteriales	Bacteria	Bacteroidetes	Sphingobacteriales	Bact-Bact
1659	MEND-TF-16S-629	MEND-TF-16S-700	0	0.528040183251151	Bacteria	Bacteroidetes	Sphingobacteriales	Bacteria	Actinobacteria	Acidimicrobiales	Bact-Bact
1660	MEND-TF-16S-629	MEND-TF-16S-1071	0	0.507790291301323	Bacteria	Bacteroidetes	Sphingobacteriales	Bacteria	Proteobacteria	Hyphomicrobiales	Bact-Bact
1661	MEND-TF-16S-629	MEND-TF-16S-1520	0	0.615390858538009	Bacteria	Bacteroidetes	Sphingobacteriales	Bacteria	Proteobacteria	Burkholderiales	Bact-Bact
1662	MEND-TF-16S-629	MEND-TF-16S-1529	0	0.570921041228219	Bacteria	Bacteroidetes	Sphingobacteriales	Bacteria	Actinobacteria	Sporichthyales	Bact-Bact
1663	MEND-TF-16S-634	MEND-TF-16S-653	0	0.610536932660625	Bacteria	Bacteroidetes	Sphingobacteriales	Bacteria	Bacteroidetes	Sphingobacteriales	Bact-Bact
1664	MEND-TF-16S-635	MEND-TF-16S-451	0	0.527401738110837	Bacteria	Bacteroidetes	Sphingobacteriales	Bacteria	Bacteroidetes	Chitinophagales	Bact-Bact
1665	MEND-TF-16S-638	MEND-TF-18S-130	0	0.610470910242644	Bacteria	Verrucomicrobia	Terrimicrobiales	Eukaryota	Ochrophyta	Thalassiosirales	Euk-Bact
1666	MEND-TF-16S-638	MEND-TF-16S-124	0	0.515804654028863	Bacteria	Verrucomicrobia	Terrimicrobiales	Bacteria	Verrucomicrobia	Verrucomicrobiales	Bact-Bact
1667	MEND-TF-16S-638	MEND-TF-16S-217	0	0.500726301762178	Bacteria	Verrucomicrobia	Terrimicrobiales	Bacteria	Verrucomicrobia	Verrucomicrobiales	Bact-Bact
1668	MEND-TF-16S-641	MEND-TF-16S-548	0	0.526813636589824	Bacteria	Bacteroidetes	Sphingobacteriales	Bacteria	Bacteroidetes	Flavobacteriales	Bact-Bact
1669	MEND-TF-16S-645	MEND-TF-16S-414	0	0.658280566844141	Bacteria	Actinobacteria	Acidimicrobiales	Bacteria	Proteobacteria	Burkholderiales	Bact-Bact
1670	MEND-TF-16S-645	MEND-TF-16S-529	0	0.644655411674098	Bacteria	Actinobacteria	Acidimicrobiales	Bacteria	Actinobacteria	Acidimicrobiales	Bact-Bact
1671	MEND-TF-16S-645	MEND-TF-16S-554	0	0.781570082153527	Bacteria	Actinobacteria	Acidimicrobiales	Bacteria	Actinobacteria	Acidimicrobiales	Bact-Bact
1672	MEND-TF-16S-645	MEND-TF-16S-606	0	0.780310288644075	Bacteria	Actinobacteria	Acidimicrobiales	Bacteria	Actinobacteria	Acidimicrobiales	Bact-Bact
1673	MEND-TF-16S-645	MEND-TF-16S-611	0	0.840226671663509	Bacteria	Actinobacteria	Acidimicrobiales	Bacteria	Actinobacteria	Acidimicrobiales	Bact-Bact
1674	MEND-TF-16S-645	MEND-TF-16S-617	0	0.553392803693693	Bacteria	Actinobacteria	Acidimicrobiales	Bacteria	Actinobacteria	Sporichthyales	Bact-Bact
1675	MEND-TF-16S-645	MEND-TF-16S-629	0	0.528984423224955	Bacteria	Actinobacteria	Acidimicrobiales	Bacteria	Bacteroidetes	Sphingobacteriales	Bact-Bact
1676	MEND-TF-16S-645	MEND-TF-16S-653	0	0.519190463749283	Bacteria	Actinobacteria	Acidimicrobiales	Bacteria	Bacteroidetes	Sphingobacteriales	Bact-Bact
1677	MEND-TF-16S-645	MEND-TF-16S-655	0	0.706013044411303	Bacteria	Actinobacteria	Acidimicrobiales	Bacteria	Actinobacteria	Acidimicrobiales	Bact-Bact
1678	MEND-TF-16S-645	MEND-TF-16S-656	0	0.834743166114449	Bacteria	Actinobacteria	Acidimicrobiales	Bacteria	Actinobacteria	Acidimicrobiales	Bact-Bact
1679	MEND-TF-16S-645	MEND-TF-16S-660	0	0.518781463653584	Bacteria	Actinobacteria	Acidimicrobiales	Bacteria	Actinobacteria	Sporichthyales	Bact-Bact
1680	MEND-TF-16S-645	MEND-TF-16S-665	0	0.633334271543303	Bacteria	Actinobacteria	Acidimicrobiales	Bacteria	Actinobacteria	Acidimicrobiales	Bact-Bact
1681	MEND-TF-16S-645	MEND-TF-16S-681	0	0.682870065400809	Bacteria	Actinobacteria	Acidimicrobiales	Bacteria	Actinobacteria	Acidimicrobiales	Bact-Bact
1682	MEND-TF-16S-645	MEND-TF-16S-700	0	0.969967160597056	Bacteria	Actinobacteria	Acidimicrobiales	Bacteria	Actinobacteria	Acidimicrobiales	Bact-Bact
1683	MEND-TF-16S-645	MEND-TF-16S-705	0	0.799283112185684	Bacteria	Actinobacteria	Acidimicrobiales	Bacteria	Actinobacteria	Acidimicrobiales	Bact-Bact
1684	MEND-TF-16S-645	MEND-TF-16S-735	0	0.564861658345959	Bacteria	Actinobacteria	Acidimicrobiales	Bacteria	Actinobacteria	Geodermatophilales	Bact-Bact
1685	MEND-TF-16S-645	MEND-TF-16S-805	0	0.562354736974021	Bacteria	Actinobacteria	Acidimicrobiales	Bacteria	Actinobacteria	Sporichthyales	Bact-Bact
1686	MEND-TF-16S-645	MEND-TF-16S-1071	0	0.541021415328284	Bacteria	Actinobacteria	Acidimicrobiales	Bacteria	Proteobacteria	Hyphomicrobiales	Bact-Bact
1687	MEND-TF-16S-645	MEND-TF-16S-1520	0	0.503970624874793	Bacteria	Actinobacteria	Acidimicrobiales	Bacteria	Proteobacteria	Burkholderiales	Bact-Bact
1688	MEND-TF-16S-645	MEND-TF-16S-1529	0	0.627684749052059	Bacteria	Actinobacteria	Acidimicrobiales	Bacteria	Actinobacteria	Sporichthyales	Bact-Bact
1689	MEND-TF-16S-645	MEND-TF-16S-1743	0	0.817658136456143	Bacteria	Actinobacteria	Acidimicrobiales	Bacteria	Actinobacteria	Acidimicrobiales	Bact-Bact
1690	MEND-TF-16S-646	MEND-TF-16S-606	0	0.707701718805919	Bacteria	Actinobacteria	Acidimicrobiales	Bacteria	Actinobacteria	Acidimicrobiales	Bact-Bact
1691	MEND-TF-16S-646	MEND-TF-16S-655	0	0.877527577468144	Bacteria	Actinobacteria	Acidimicrobiales	Bacteria	Actinobacteria	Acidimicrobiales	Bact-Bact
1692	MEND-TF-16S-646	MEND-TF-16S-656	0	0.505292027451053	Bacteria	Actinobacteria	Acidimicrobiales	Bacteria	Actinobacteria	Acidimicrobiales	Bact-Bact
1693	MEND-TF-16S-646	MEND-TF-16S-802	0	0.625140086037277	Bacteria	Actinobacteria	Acidimicrobiales	Bacteria	Actinobacteria	Acidimicrobiales	Bact-Bact
1694	MEND-TF-16S-646	MEND-TF-16S-1743	0	0.625840269817191	Bacteria	Actinobacteria	Acidimicrobiales	Bacteria	Actinobacteria	Acidimicrobiales	Bact-Bact
1695	MEND-TF-16S-647	MEND-TF-16S-482	0	0.509258185594745	Bacteria	Bacteroidetes	Sphingobacteriales	Bacteria	Bacteroidetes	Chitinophagales	Bact-Bact
1696	MEND-TF-16S-647	MEND-TF-16S-629	0	0.778985420150318	Bacteria	Bacteroidetes	Sphingobacteriales	Bacteria	Bacteroidetes	Sphingobacteriales	Bact-Bact
1697	MEND-TF-16S-647	MEND-TF-16S-653	0	0.907952971630791	Bacteria	Bacteroidetes	Sphingobacteriales	Bacteria	Bacteroidetes	Sphingobacteriales	Bact-Bact
1698	MEND-TF-16S-647	MEND-TF-16S-797	0	0.518674822892373	Bacteria	Bacteroidetes	Sphingobacteriales	Bacteria	Actinobacteria	Micrococcales	Bact-Bact
1699	MEND-TF-16S-647	MEND-TF-16S-805	0	0.507055215724438	Bacteria	Bacteroidetes	Sphingobacteriales	Bacteria	Actinobacteria	Sporichthyales	Bact-Bact
1700	MEND-TF-16S-647	MEND-TF-16S-1529	0	0.559770426961905	Bacteria	Bacteroidetes	Sphingobacteriales	Bacteria	Actinobacteria	Sporichthyales	Bact-Bact
1701	MEND-TF-16S-648	MEND-TF-16S-1066	0	0.546934387629028	Bacteria	Actinobacteria	Acidimicrobiales	Bacteria	Proteobacteria	Hyphomicrobiales	Bact-Bact
1702	MEND-TF-16S-648	MEND-TF-16S-1335	0	0.656913957784299	Bacteria	Actinobacteria	Acidimicrobiales	Bacteria	Planctomycetes	Pirellulales	Bact-Bact
1703	MEND-TF-16S-648	MEND-TF-16S-459	0	0.562414992175576	Bacteria	Actinobacteria	Acidimicrobiales	Bacteria	Bacteroidetes	Sphingobacteriales	Bact-Bact
1704	MEND-TF-16S-651	MEND-TF-16S-108	0	0.602914666286759	Bacteria	Actinobacteria	Acidimicrobiales	Bacteria	Verrucomicrobia	Chthoniobacterales	Bact-Bact
1705	MEND-TF-16S-651	MEND-TF-16S-114	0	0.531262628013125	Bacteria	Actinobacteria	Acidimicrobiales	Bacteria	Verrucomicrobia	Chthoniobacterales	Bact-Bact
1706	MEND-TF-16S-651	MEND-TF-16S-334	0	0.517849775705143	Bacteria	Actinobacteria	Acidimicrobiales	Bacteria	Proteobacteria	Rhodocyclales	Bact-Bact
1707	MEND-TF-16S-651	MEND-TF-16S-373	0	0.669174234069936	Bacteria	Actinobacteria	Acidimicrobiales	Bacteria	Proteobacteria	Nevskiales	Bact-Bact
1708	MEND-TF-16S-651	MEND-TF-16S-395	0	0.595028944163233	Bacteria	Actinobacteria	Acidimicrobiales	Bacteria	Proteobacteria	Burkholderiales	Bact-Bact
1709	MEND-TF-16S-651	MEND-TF-16S-432	0	0.527724789002097	Bacteria	Actinobacteria	Acidimicrobiales	Bacteria	Proteobacteria	Burkholderiales	Bact-Bact
1710	MEND-TF-16S-651	MEND-TF-16S-443	0	0.678946982790307	Bacteria	Actinobacteria	Acidimicrobiales	Bacteria	Proteobacteria	Burkholderiales	Bact-Bact
1711	MEND-TF-16S-651	MEND-TF-16S-444	0	0.732369971529986	Bacteria	Actinobacteria	Acidimicrobiales	Bacteria	Proteobacteria	Burkholderiales	Bact-Bact
1712	MEND-TF-16S-651	MEND-TF-16S-486	0	0.678886819073735	Bacteria	Actinobacteria	Acidimicrobiales	Bacteria	Bacteroidetes	Chitinophagales	Bact-Bact
1713	MEND-TF-16S-651	MEND-TF-16S-531	0	0.604436575190866	Bacteria	Actinobacteria	Acidimicrobiales	Bacteria	Planctomycetes	Pirellulales	Bact-Bact
1714	MEND-TF-16S-651	MEND-TF-16S-534	0	0.724947963683607	Bacteria	Actinobacteria	Acidimicrobiales	Bacteria	Actinobacteria	Acidothermales	Bact-Bact
1715	MEND-TF-16S-651	MEND-TF-16S-550	0	0.533652513212515	Bacteria	Actinobacteria	Acidimicrobiales	Bacteria	Planctomycetes	Pirellulales	Bact-Bact
1716	MEND-TF-16S-651	MEND-TF-16S-594	0	0.529322178669173	Bacteria	Actinobacteria	Acidimicrobiales	Bacteria	Bacteroidetes	Cytophagales	Bact-Bact
1717	MEND-TF-16S-651	MEND-TF-16S-615	0	0.714164579681971	Bacteria	Actinobacteria	Acidimicrobiales	Bacteria	Actinobacteria	Acidimicrobiales	Bact-Bact
1718	MEND-TF-16S-651	MEND-TF-16S-742	0	0.653036429234508	Bacteria	Actinobacteria	Acidimicrobiales	Bacteria	Actinobacteria	Acidothermales	Bact-Bact
1719	MEND-TF-16S-651	MEND-TF-16S-1014	0	0.610621884016647	Bacteria	Actinobacteria	Acidimicrobiales	Bacteria	Cyanobacteria	Synechococcales	Bact-Bact
1720	MEND-TF-16S-651	MEND-TF-16S-1048	0	0.652556673073605	Bacteria	Actinobacteria	Acidimicrobiales	Bacteria	Cyanobacteria	Synechococcales	Bact-Bact
1721	MEND-TF-16S-651	MEND-TF-16S-1206	0	0.63093895843953	Bacteria	Actinobacteria	Acidimicrobiales	Bacteria	Verrucomicrobia	Chthoniobacterales	Bact-Bact
1722	MEND-TF-16S-651	MEND-TF-16S-113	0	0.583983701335205	Bacteria	Actinobacteria	Acidimicrobiales	Bacteria	Proteobacteria	Myxococcales	Bact-Bact
1723	MEND-TF-16S-651	MEND-TF-16S-144	0	0.513615335360069	Bacteria	Actinobacteria	Acidimicrobiales	Bacteria	Planctomycetes	Pirellulales	Bact-Bact
1724	MEND-TF-16S-651	MEND-TF-16S-152	0	0.590898920215772	Bacteria	Actinobacteria	Acidimicrobiales	Bacteria	Planctomycetes	Pirellulales	Bact-Bact
1725	MEND-TF-16S-651	MEND-TF-16S-163	0	0.527979910775386	Bacteria	Actinobacteria	Acidimicrobiales	Bacteria	Proteobacteria	Myxococcales	Bact-Bact
1726	MEND-TF-16S-651	MEND-TF-16S-379	0	0.506808198651101	Bacteria	Actinobacteria	Acidimicrobiales	Bacteria	Proteobacteria	Nitrosomonadales	Bact-Bact
1727	MEND-TF-16S-651	MEND-TF-16S-380	0	0.625905695836602	Bacteria	Actinobacteria	Acidimicrobiales	Bacteria	Planctomycetes	Planctomycetales	Bact-Bact
1728	MEND-TF-16S-651	MEND-TF-16S-453	0	0.502925890547686	Bacteria	Actinobacteria	Acidimicrobiales	Bacteria	Bacteroidetes	Chitinophagales	Bact-Bact
1729	MEND-TF-16S-651	MEND-TF-16S-553	0	0.500051383537217	Bacteria	Actinobacteria	Acidimicrobiales	Bacteria	Bacteroidetes	Flavobacteriales	Bact-Bact
1730	MEND-TF-16S-651	MEND-TF-16S-560	0	0.694513730439767	Bacteria	Actinobacteria	Acidimicrobiales	Bacteria	Gemmatimonadetes	Gemmatimonadales	Bact-Bact
1731	MEND-TF-16S-651	MEND-TF-16S-597	0	0.502422581776303	Bacteria	Actinobacteria	Acidimicrobiales	Bacteria	Bacteroidetes	Flavobacteriales	Bact-Bact
1732	MEND-TF-16S-651	MEND-TF-16S-720	0	0.542800176334822	Bacteria	Actinobacteria	Acidimicrobiales	Bacteria	Bacteroidetes	Sphingobacteriales	Bact-Bact
1733	MEND-TF-16S-651	MEND-TF-16S-798	0	0.63571075958167	Bacteria	Actinobacteria	Acidimicrobiales	Bacteria	Proteobacteria	Desulfuromonadales	Bact-Bact
1734	MEND-TF-16S-651	MEND-TF-16S-927	0	0.519459205521758	Bacteria	Actinobacteria	Acidimicrobiales	Bacteria	Planctomycetes	Pirellulales	Bact-Bact
1735	MEND-TF-16S-651	MEND-TF-16S-960	0	0.650564435210629	Bacteria	Actinobacteria	Acidimicrobiales	Bacteria	Proteobacteria	Rhodospirillales	Bact-Bact
1736	MEND-TF-16S-651	MEND-TF-16S-1100	0	0.562534960720695	Bacteria	Actinobacteria	Acidimicrobiales	Bacteria	Planctomycetes	Phycisphaerales	Bact-Bact
1737	MEND-TF-16S-651	MEND-TF-16S-1597	0	0.604713543079757	Bacteria	Actinobacteria	Acidimicrobiales	Bacteria	Planctomycetes	Pirellulales	Bact-Bact
1738	MEND-TF-16S-652	MEND-TF-16S-381	0	0.61524587704238	Bacteria	Actinobacteria	Micrococcales	Bacteria	Proteobacteria	Neisseriales	Bact-Bact
1739	MEND-TF-16S-652	MEND-TF-16S-449	0	0.613301342842831	Bacteria	Actinobacteria	Micrococcales	Bacteria	Bacteroidetes	Chitinophagales	Bact-Bact
1740	MEND-TF-16S-652	MEND-TF-16S-529	0	0.685365912484296	Bacteria	Actinobacteria	Micrococcales	Bacteria	Actinobacteria	Acidimicrobiales	Bact-Bact
1741	MEND-TF-16S-652	MEND-TF-16S-548	0	0.510883170866204	Bacteria	Actinobacteria	Micrococcales	Bacteria	Bacteroidetes	Flavobacteriales	Bact-Bact
1742	MEND-TF-16S-652	MEND-TF-16S-554	0	0.612304319818801	Bacteria	Actinobacteria	Micrococcales	Bacteria	Actinobacteria	Acidimicrobiales	Bact-Bact
1743	MEND-TF-16S-652	MEND-TF-16S-605	0	0.65166307086717	Bacteria	Actinobacteria	Micrococcales	Bacteria	Actinobacteria	Micrococcales	Bact-Bact
1744	MEND-TF-16S-652	MEND-TF-16S-610	0	0.963688820492564	Bacteria	Actinobacteria	Micrococcales	Bacteria	Actinobacteria	Micrococcales	Bact-Bact
1745	MEND-TF-16S-652	MEND-TF-16S-681	0	0.56596820888691	Bacteria	Actinobacteria	Micrococcales	Bacteria	Actinobacteria	Acidimicrobiales	Bact-Bact
1746	MEND-TF-16S-652	MEND-TF-16S-687	0	0.939253687460251	Bacteria	Actinobacteria	Micrococcales	Bacteria	Actinobacteria	Micrococcales	Bact-Bact
1747	MEND-TF-16S-652	MEND-TF-16S-689	0	0.580471390889555	Bacteria	Actinobacteria	Micrococcales	Bacteria	Actinobacteria	Acidimicrobiales	Bact-Bact
1748	MEND-TF-16S-652	MEND-TF-16S-690	0	0.786388791623338	Bacteria	Actinobacteria	Micrococcales	Bacteria	Actinobacteria	Micrococcales	Bact-Bact
1749	MEND-TF-16S-652	MEND-TF-16S-711	0	0.783310220566728	Bacteria	Actinobacteria	Micrococcales	Bacteria	Actinobacteria	Micrococcales	Bact-Bact
1750	MEND-TF-16S-652	MEND-TF-16S-719	0	0.678159712519293	Bacteria	Actinobacteria	Micrococcales	Bacteria	Actinobacteria	Acidothermales	Bact-Bact
1751	MEND-TF-16S-652	MEND-TF-16S-735	0	0.780344890764659	Bacteria	Actinobacteria	Micrococcales	Bacteria	Actinobacteria	Geodermatophilales	Bact-Bact
1752	MEND-TF-16S-652	MEND-TF-16S-886	0	0.63236513350972	Bacteria	Actinobacteria	Micrococcales	Bacteria	Bacteroidetes	Cytophagales	Bact-Bact
1753	MEND-TF-16S-652	MEND-TF-16S-1634	0	0.927317044806118	Bacteria	Actinobacteria	Micrococcales	Bacteria	Actinobacteria	Micrococcales	Bact-Bact
1754	MEND-TF-16S-653	MEND-TF-16S-349	0	0.518835621547205	Bacteria	Bacteroidetes	Sphingobacteriales	Bacteria	Proteobacteria	Burkholderiales	Bact-Bact
1755	MEND-TF-16S-653	MEND-TF-16S-414	0	0.518919287204039	Bacteria	Bacteroidetes	Sphingobacteriales	Bacteria	Proteobacteria	Burkholderiales	Bact-Bact
1756	MEND-TF-16S-653	MEND-TF-16S-431	0	0.539365811501572	Bacteria	Bacteroidetes	Sphingobacteriales	Bacteria	Proteobacteria	Burkholderiales	Bact-Bact
1757	MEND-TF-16S-653	MEND-TF-16S-482	0	0.578571709942827	Bacteria	Bacteroidetes	Sphingobacteriales	Bacteria	Bacteroidetes	Chitinophagales	Bact-Bact
1758	MEND-TF-16S-653	MEND-TF-16S-629	0	0.853916691169457	Bacteria	Bacteroidetes	Sphingobacteriales	Bacteria	Bacteroidetes	Sphingobacteriales	Bact-Bact
1759	MEND-TF-16S-653	MEND-TF-16S-634	0	0.610536932660625	Bacteria	Bacteroidetes	Sphingobacteriales	Bacteria	Bacteroidetes	Sphingobacteriales	Bact-Bact
1760	MEND-TF-16S-653	MEND-TF-16S-645	0	0.519190463749283	Bacteria	Bacteroidetes	Sphingobacteriales	Bacteria	Actinobacteria	Acidimicrobiales	Bact-Bact
1761	MEND-TF-16S-653	MEND-TF-16S-647	0	0.907952971630791	Bacteria	Bacteroidetes	Sphingobacteriales	Bacteria	Bacteroidetes	Sphingobacteriales	Bact-Bact
1762	MEND-TF-16S-653	MEND-TF-16S-681	0	0.511921696635183	Bacteria	Bacteroidetes	Sphingobacteriales	Bacteria	Actinobacteria	Acidimicrobiales	Bact-Bact
1763	MEND-TF-16S-653	MEND-TF-16S-700	0	0.515972976754858	Bacteria	Bacteroidetes	Sphingobacteriales	Bacteria	Actinobacteria	Acidimicrobiales	Bact-Bact
1764	MEND-TF-16S-653	MEND-TF-16S-797	0	0.556084692043447	Bacteria	Bacteroidetes	Sphingobacteriales	Bacteria	Actinobacteria	Micrococcales	Bact-Bact
1765	MEND-TF-16S-653	MEND-TF-16S-805	0	0.535114154407177	Bacteria	Bacteroidetes	Sphingobacteriales	Bacteria	Actinobacteria	Sporichthyales	Bact-Bact
1766	MEND-TF-16S-653	MEND-TF-16S-1520	0	0.563772984960184	Bacteria	Bacteroidetes	Sphingobacteriales	Bacteria	Proteobacteria	Burkholderiales	Bact-Bact
1767	MEND-TF-16S-653	MEND-TF-16S-1529	0	0.643457199177765	Bacteria	Bacteroidetes	Sphingobacteriales	Bacteria	Actinobacteria	Sporichthyales	Bact-Bact
1768	MEND-TF-16S-655	MEND-TF-16S-606	0	0.902311986996238	Bacteria	Actinobacteria	Acidimicrobiales	Bacteria	Actinobacteria	Acidimicrobiales	Bact-Bact
1769	MEND-TF-16S-655	MEND-TF-16S-611	0	0.729305082643511	Bacteria	Actinobacteria	Acidimicrobiales	Bacteria	Actinobacteria	Acidimicrobiales	Bact-Bact
1770	MEND-TF-16S-655	MEND-TF-16S-645	0	0.706013044411303	Bacteria	Actinobacteria	Acidimicrobiales	Bacteria	Actinobacteria	Acidimicrobiales	Bact-Bact
1771	MEND-TF-16S-655	MEND-TF-16S-646	0	0.877527577468144	Bacteria	Actinobacteria	Acidimicrobiales	Bacteria	Actinobacteria	Acidimicrobiales	Bact-Bact
1772	MEND-TF-16S-655	MEND-TF-16S-656	0	0.733949180321607	Bacteria	Actinobacteria	Acidimicrobiales	Bacteria	Actinobacteria	Acidimicrobiales	Bact-Bact
1773	MEND-TF-16S-655	MEND-TF-16S-700	0	0.686295244378344	Bacteria	Actinobacteria	Acidimicrobiales	Bacteria	Actinobacteria	Acidimicrobiales	Bact-Bact
1774	MEND-TF-16S-655	MEND-TF-16S-705	0	0.699423810505875	Bacteria	Actinobacteria	Acidimicrobiales	Bacteria	Actinobacteria	Acidimicrobiales	Bact-Bact
1775	MEND-TF-16S-655	MEND-TF-16S-1743	0	0.819882287254398	Bacteria	Actinobacteria	Acidimicrobiales	Bacteria	Actinobacteria	Acidimicrobiales	Bact-Bact
1776	MEND-TF-16S-656	MEND-TF-16S-414	0	0.515959855892245	Bacteria	Actinobacteria	Acidimicrobiales	Bacteria	Proteobacteria	Burkholderiales	Bact-Bact
1777	MEND-TF-16S-656	MEND-TF-16S-554	0	0.647218617549897	Bacteria	Actinobacteria	Acidimicrobiales	Bacteria	Actinobacteria	Acidimicrobiales	Bact-Bact
1778	MEND-TF-16S-656	MEND-TF-16S-606	0	0.684200614288327	Bacteria	Actinobacteria	Acidimicrobiales	Bacteria	Actinobacteria	Acidimicrobiales	Bact-Bact
1779	MEND-TF-16S-656	MEND-TF-16S-611	0	0.972983218678053	Bacteria	Actinobacteria	Acidimicrobiales	Bacteria	Actinobacteria	Acidimicrobiales	Bact-Bact
1780	MEND-TF-16S-656	MEND-TF-16S-645	0	0.834743166114449	Bacteria	Actinobacteria	Acidimicrobiales	Bacteria	Actinobacteria	Acidimicrobiales	Bact-Bact
1781	MEND-TF-16S-656	MEND-TF-16S-646	0	0.505292027451053	Bacteria	Actinobacteria	Acidimicrobiales	Bacteria	Actinobacteria	Acidimicrobiales	Bact-Bact
1782	MEND-TF-16S-656	MEND-TF-16S-655	0	0.733949180321607	Bacteria	Actinobacteria	Acidimicrobiales	Bacteria	Actinobacteria	Acidimicrobiales	Bact-Bact
1783	MEND-TF-16S-656	MEND-TF-16S-665	0	0.591826791300519	Bacteria	Actinobacteria	Acidimicrobiales	Bacteria	Actinobacteria	Acidimicrobiales	Bact-Bact
1784	MEND-TF-16S-656	MEND-TF-16S-681	0	0.612836598455821	Bacteria	Actinobacteria	Acidimicrobiales	Bacteria	Actinobacteria	Acidimicrobiales	Bact-Bact
1785	MEND-TF-16S-656	MEND-TF-16S-700	0	0.759463104633804	Bacteria	Actinobacteria	Acidimicrobiales	Bacteria	Actinobacteria	Acidimicrobiales	Bact-Bact
1786	MEND-TF-16S-656	MEND-TF-16S-705	0	0.662615543713206	Bacteria	Actinobacteria	Acidimicrobiales	Bacteria	Actinobacteria	Acidimicrobiales	Bact-Bact
1787	MEND-TF-16S-656	MEND-TF-16S-805	0	0.543018767258046	Bacteria	Actinobacteria	Acidimicrobiales	Bacteria	Actinobacteria	Sporichthyales	Bact-Bact
1788	MEND-TF-16S-656	MEND-TF-16S-1071	0	0.534841742700601	Bacteria	Actinobacteria	Acidimicrobiales	Bacteria	Proteobacteria	Hyphomicrobiales	Bact-Bact
1789	MEND-TF-16S-656	MEND-TF-16S-1529	0	0.513411264335517	Bacteria	Actinobacteria	Acidimicrobiales	Bacteria	Actinobacteria	Sporichthyales	Bact-Bact
1790	MEND-TF-16S-656	MEND-TF-16S-1743	0	0.697121403730427	Bacteria	Actinobacteria	Acidimicrobiales	Bacteria	Actinobacteria	Acidimicrobiales	Bact-Bact
1791	MEND-TF-16S-660	MEND-TF-16S-414	0	0.540157739876339	Bacteria	Actinobacteria	Sporichthyales	Bacteria	Proteobacteria	Burkholderiales	Bact-Bact
1792	MEND-TF-16S-660	MEND-TF-16S-617	0	0.613767196554588	Bacteria	Actinobacteria	Sporichthyales	Bacteria	Actinobacteria	Sporichthyales	Bact-Bact
1793	MEND-TF-16S-660	MEND-TF-16S-645	0	0.518781463653584	Bacteria	Actinobacteria	Sporichthyales	Bacteria	Actinobacteria	Acidimicrobiales	Bact-Bact
1794	MEND-TF-16S-660	MEND-TF-16S-665	0	0.543913700480126	Bacteria	Actinobacteria	Sporichthyales	Bacteria	Actinobacteria	Acidimicrobiales	Bact-Bact
1795	MEND-TF-16S-660	MEND-TF-16S-700	0	0.548210732386927	Bacteria	Actinobacteria	Sporichthyales	Bacteria	Actinobacteria	Acidimicrobiales	Bact-Bact
1796	MEND-TF-16S-660	MEND-TF-16S-705	0	0.518359737529705	Bacteria	Actinobacteria	Sporichthyales	Bacteria	Actinobacteria	Acidimicrobiales	Bact-Bact
1797	MEND-TF-16S-661	MEND-TF-16S-114	0	0.53106778397892	Bacteria	Actinobacteria	Micrococcales	Bacteria	Verrucomicrobia	Chthoniobacterales	Bact-Bact
1798	MEND-TF-16S-661	MEND-TF-16S-593	0	0.538426630611881	Bacteria	Actinobacteria	Micrococcales	Bacteria	Actinobacteria	Acidimicrobiales	Bact-Bact
1799	MEND-TF-16S-661	MEND-TF-16S-1014	0	0.525634678856476	Bacteria	Actinobacteria	Micrococcales	Bacteria	Cyanobacteria	Synechococcales	Bact-Bact
1800	MEND-TF-16S-661	MEND-TF-16S-140	0	0.57997376659115	Bacteria	Actinobacteria	Micrococcales	Bacteria	Kiritimatiellaeota	Kiritimatiellales	Bact-Bact
1801	MEND-TF-16S-661	MEND-TF-16S-503	0	0.661153666378972	Bacteria	Actinobacteria	Micrococcales	Bacteria	Planctomycetes	Pirellulales	Bact-Bact
1802	MEND-TF-16S-661	MEND-TF-16S-553	0	0.585420923242418	Bacteria	Actinobacteria	Micrococcales	Bacteria	Bacteroidetes	Flavobacteriales	Bact-Bact
1803	MEND-TF-16S-661	MEND-TF-16S-882	0	0.618243102707277	Bacteria	Actinobacteria	Micrococcales	Bacteria	Proteobacteria	Desulfuromonadales	Bact-Bact
1804	MEND-TF-16S-661	MEND-TF-16S-1597	0	0.509034550662556	Bacteria	Actinobacteria	Micrococcales	Bacteria	Planctomycetes	Pirellulales	Bact-Bact
1805	MEND-TF-16S-665	MEND-TF-16S-611	0	0.568965079363356	Bacteria	Actinobacteria	Acidimicrobiales	Bacteria	Actinobacteria	Acidimicrobiales	Bact-Bact
1806	MEND-TF-16S-665	MEND-TF-16S-645	0	0.633334271543303	Bacteria	Actinobacteria	Acidimicrobiales	Bacteria	Actinobacteria	Acidimicrobiales	Bact-Bact
1807	MEND-TF-16S-665	MEND-TF-16S-656	0	0.591826791300519	Bacteria	Actinobacteria	Acidimicrobiales	Bacteria	Actinobacteria	Acidimicrobiales	Bact-Bact
1808	MEND-TF-16S-665	MEND-TF-16S-660	0	0.543913700480126	Bacteria	Actinobacteria	Acidimicrobiales	Bacteria	Actinobacteria	Sporichthyales	Bact-Bact
1809	MEND-TF-16S-665	MEND-TF-16S-681	0	0.610432011449503	Bacteria	Actinobacteria	Acidimicrobiales	Bacteria	Actinobacteria	Acidimicrobiales	Bact-Bact
1810	MEND-TF-16S-665	MEND-TF-16S-700	0	0.645325739270632	Bacteria	Actinobacteria	Acidimicrobiales	Bacteria	Actinobacteria	Acidimicrobiales	Bact-Bact
1811	MEND-TF-16S-665	MEND-TF-16S-705	0	0.647799823033174	Bacteria	Actinobacteria	Acidimicrobiales	Bacteria	Actinobacteria	Acidimicrobiales	Bact-Bact
1812	MEND-TF-16S-665	MEND-TF-16S-805	0	0.502150135742005	Bacteria	Actinobacteria	Acidimicrobiales	Bacteria	Actinobacteria	Sporichthyales	Bact-Bact
1813	MEND-TF-16S-668	MEND-TF-16S-689	0	0.617438649568793	Bacteria	Actinobacteria	Acidimicrobiales	Bacteria	Actinobacteria	Acidimicrobiales	Bact-Bact
1814	MEND-TF-16S-669	MEND-TF-16S-249	0	0.619695402201108	Bacteria	Actinobacteria	Micrococcales	Bacteria	Proteobacteria	Xanthomonadales	Bact-Bact
1815	MEND-TF-16S-669	MEND-TF-16S-1072	0	0.502072496992718	Bacteria	Actinobacteria	Micrococcales	Bacteria	Proteobacteria	Rhodospirillales	Bact-Bact
1816	MEND-TF-16S-669	MEND-TF-16S-1113	0	0.533083346152364	Bacteria	Actinobacteria	Micrococcales	Bacteria	Proteobacteria	Rhodobacterales	Bact-Bact
1817	MEND-TF-16S-681	MEND-TF-16S-414	0	0.60275154303717	Bacteria	Actinobacteria	Acidimicrobiales	Bacteria	Proteobacteria	Burkholderiales	Bact-Bact
1818	MEND-TF-16S-681	MEND-TF-16S-431	0	0.557079161080057	Bacteria	Actinobacteria	Acidimicrobiales	Bacteria	Proteobacteria	Burkholderiales	Bact-Bact
1819	MEND-TF-16S-681	MEND-TF-16S-529	0	0.58839125582445	Bacteria	Actinobacteria	Acidimicrobiales	Bacteria	Actinobacteria	Acidimicrobiales	Bact-Bact
1820	MEND-TF-16S-681	MEND-TF-16S-554	0	0.658602392150096	Bacteria	Actinobacteria	Acidimicrobiales	Bacteria	Actinobacteria	Acidimicrobiales	Bact-Bact
1821	MEND-TF-16S-681	MEND-TF-16S-610	0	0.564024788148378	Bacteria	Actinobacteria	Acidimicrobiales	Bacteria	Actinobacteria	Micrococcales	Bact-Bact
1822	MEND-TF-16S-681	MEND-TF-16S-611	0	0.599960423550289	Bacteria	Actinobacteria	Acidimicrobiales	Bacteria	Actinobacteria	Acidimicrobiales	Bact-Bact
1823	MEND-TF-16S-681	MEND-TF-16S-645	0	0.682870065400809	Bacteria	Actinobacteria	Acidimicrobiales	Bacteria	Actinobacteria	Acidimicrobiales	Bact-Bact
1824	MEND-TF-16S-681	MEND-TF-16S-652	0	0.56596820888691	Bacteria	Actinobacteria	Acidimicrobiales	Bacteria	Actinobacteria	Micrococcales	Bact-Bact
1825	MEND-TF-16S-681	MEND-TF-16S-653	0	0.511921696635183	Bacteria	Actinobacteria	Acidimicrobiales	Bacteria	Bacteroidetes	Sphingobacteriales	Bact-Bact
1826	MEND-TF-16S-681	MEND-TF-16S-656	0	0.612836598455821	Bacteria	Actinobacteria	Acidimicrobiales	Bacteria	Actinobacteria	Acidimicrobiales	Bact-Bact
1827	MEND-TF-16S-681	MEND-TF-16S-665	0	0.610432011449503	Bacteria	Actinobacteria	Acidimicrobiales	Bacteria	Actinobacteria	Acidimicrobiales	Bact-Bact
1828	MEND-TF-16S-681	MEND-TF-16S-687	0	0.544217854684808	Bacteria	Actinobacteria	Acidimicrobiales	Bacteria	Actinobacteria	Micrococcales	Bact-Bact
1829	MEND-TF-16S-681	MEND-TF-16S-700	0	0.642280839516295	Bacteria	Actinobacteria	Acidimicrobiales	Bacteria	Actinobacteria	Acidimicrobiales	Bact-Bact
1830	MEND-TF-16S-681	MEND-TF-16S-705	0	0.71054375544362	Bacteria	Actinobacteria	Acidimicrobiales	Bacteria	Actinobacteria	Acidimicrobiales	Bact-Bact
1831	MEND-TF-16S-681	MEND-TF-16S-735	0	0.642137001362514	Bacteria	Actinobacteria	Acidimicrobiales	Bacteria	Actinobacteria	Geodermatophilales	Bact-Bact
1832	MEND-TF-16S-681	MEND-TF-16S-797	0	0.507919332658511	Bacteria	Actinobacteria	Acidimicrobiales	Bacteria	Actinobacteria	Micrococcales	Bact-Bact
1833	MEND-TF-16S-681	MEND-TF-16S-1529	0	0.555754133228148	Bacteria	Actinobacteria	Acidimicrobiales	Bacteria	Actinobacteria	Sporichthyales	Bact-Bact
1834	MEND-TF-16S-681	MEND-TF-16S-1601	0	0.563634464538687	Bacteria	Actinobacteria	Acidimicrobiales	Bacteria	Actinobacteria	Streptomycetales	Bact-Bact
1835	MEND-TF-16S-681	MEND-TF-16S-1634	0	0.544964992222035	Bacteria	Actinobacteria	Acidimicrobiales	Bacteria	Actinobacteria	Micrococcales	Bact-Bact
1836	MEND-TF-16S-682	MEND-TF-16S-957	0	0.54910757120286	Bacteria	Planctomycetes	Isosphaerales	Bacteria	Planctomycetes	Phycisphaerales	Bact-Bact
1837	MEND-TF-16S-682	MEND-TF-16S-1034	0	0.51410753926393	Bacteria	Planctomycetes	Isosphaerales	Bacteria	Planctomycetes	Phycisphaerales	Bact-Bact
1838	MEND-TF-16S-683	MEND-TF-16S-840	0	0.563328058581206	Bacteria	Bacteroidetes	Sphingobacteriales	Bacteria	Bacteroidetes	Cytophagales	Bact-Bact
1839	MEND-TF-16S-685	MEND-TF-18S-87	0	0.501569087199251	Bacteria	Actinobacteria	Geodermatophilales	Eukaryota	Cercozoa	Cryomonadida	Euk-Bact
1840	MEND-TF-16S-685	MEND-TF-18S-143	0	0.519645299793764	Bacteria	Actinobacteria	Geodermatophilales	Eukaryota	Alveolata	Gymnodiniales	Euk-Bact
1841	MEND-TF-16S-685	MEND-TF-18S-252	0	0.592537422475759	Bacteria	Actinobacteria	Geodermatophilales	Eukaryota	Cryptophyta	Kathablepharidacea	Euk-Bact
1842	MEND-TF-16S-685	MEND-TF-18S-256	0	0.517289064039405	Bacteria	Actinobacteria	Geodermatophilales	Eukaryota	Ciliophora	Oligotrichia	Euk-Bact
1843	MEND-TF-16S-685	MEND-TF-18S-259	0	0.509190064962951	Bacteria	Actinobacteria	Geodermatophilales	Eukaryota	Cryptophyta	Pyrenomonadales	Euk-Bact
1844	MEND-TF-16S-685	MEND-TF-18S-494	0	0.610010125913964	Bacteria	Actinobacteria	Geodermatophilales	Eukaryota	Alveolata	Peridiniales	Euk-Bact
1845	MEND-TF-16S-685	MEND-TF-16S-124	0	0.525557390176878	Bacteria	Actinobacteria	Geodermatophilales	Bacteria	Verrucomicrobia	Verrucomicrobiales	Bact-Bact
1846	MEND-TF-16S-685	MEND-TF-16S-217	0	0.585385205301314	Bacteria	Actinobacteria	Geodermatophilales	Bacteria	Verrucomicrobia	Verrucomicrobiales	Bact-Bact
1847	MEND-TF-16S-685	MEND-TF-16S-313	0	0.581760319951133	Bacteria	Actinobacteria	Geodermatophilales	Bacteria	Proteobacteria	Bacteriovoracales	Bact-Bact
1848	MEND-TF-16S-685	MEND-TF-16S-349	0	0.536377812527538	Bacteria	Actinobacteria	Geodermatophilales	Bacteria	Proteobacteria	Burkholderiales	Bact-Bact
1849	MEND-TF-16S-685	MEND-TF-16S-413	0	0.564279969514687	Bacteria	Actinobacteria	Geodermatophilales	Bacteria	Bacteroidetes	Chitinophagales	Bact-Bact
1850	MEND-TF-16S-685	MEND-TF-16S-451	0	0.604155608524929	Bacteria	Actinobacteria	Geodermatophilales	Bacteria	Bacteroidetes	Chitinophagales	Bact-Bact
1851	MEND-TF-16S-685	MEND-TF-16S-452	0	0.562745728248697	Bacteria	Actinobacteria	Geodermatophilales	Bacteria	Bacteroidetes	Chitinophagales	Bact-Bact
1852	MEND-TF-16S-685	MEND-TF-16S-628	0	0.832326488103513	Bacteria	Actinobacteria	Geodermatophilales	Bacteria	Actinobacteria	Acidimicrobiales	Bact-Bact
1853	MEND-TF-16S-685	MEND-TF-16S-769	0	0.522274639829117	Bacteria	Actinobacteria	Geodermatophilales	Bacteria	Bacteroidetes	Flavobacteriales	Bact-Bact
1854	MEND-TF-16S-685	MEND-TF-16S-819	0	0.605780678357254	Bacteria	Actinobacteria	Geodermatophilales	Bacteria	Bacteroidetes	Saprospirales	Bact-Bact
1855	MEND-TF-16S-685	MEND-TF-16S-834	0	0.53759592388427	Bacteria	Actinobacteria	Geodermatophilales	Bacteria	Bacteroidetes	Flavobacteriales	Bact-Bact
1856	MEND-TF-16S-685	MEND-TF-16S-1033	0	0.618849464448842	Bacteria	Actinobacteria	Geodermatophilales	Bacteria	Proteobacteria	Sphingomonadales	Bact-Bact
1857	MEND-TF-16S-685	MEND-TF-16S-1037	0	0.554934124501495	Bacteria	Actinobacteria	Geodermatophilales	Bacteria	Planctomycetes	Phycisphaerales	Bact-Bact
1858	MEND-TF-16S-685	MEND-TF-16S-1136	0	0.584258098780555	Bacteria	Actinobacteria	Geodermatophilales	Bacteria	Proteobacteria	Rhodobacterales	Bact-Bact
1859	MEND-TF-16S-685	MEND-TF-16S-1144	0	0.563097154271048	Bacteria	Actinobacteria	Geodermatophilales	Bacteria	Chloroflexi	Chloroflexales	Bact-Bact
1860	MEND-TF-16S-685	MEND-TF-16S-1156	0	0.677989074250389	Bacteria	Actinobacteria	Geodermatophilales	Bacteria	Proteobacteria	Rhodobacterales	Bact-Bact
1861	MEND-TF-16S-685	MEND-TF-16S-1163	0	0.542534348817975	Bacteria	Actinobacteria	Geodermatophilales	Bacteria	Proteobacteria	Caulobacterales	Bact-Bact
1862	MEND-TF-16S-685	MEND-TF-16S-1520	0	0.578143539756772	Bacteria	Actinobacteria	Geodermatophilales	Bacteria	Proteobacteria	Burkholderiales	Bact-Bact
1863	MEND-TF-16S-687	MEND-TF-18S-23	0	0.506737179979017	Bacteria	Actinobacteria	Micrococcales	Eukaryota	Arthropoda	Diplostraca	Euk-Bact
1864	MEND-TF-16S-687	MEND-TF-16S-381	0	0.604472336763934	Bacteria	Actinobacteria	Micrococcales	Bacteria	Proteobacteria	Neisseriales	Bact-Bact
1865	MEND-TF-16S-687	MEND-TF-16S-414	0	0.509558046719796	Bacteria	Actinobacteria	Micrococcales	Bacteria	Proteobacteria	Burkholderiales	Bact-Bact
1866	MEND-TF-16S-687	MEND-TF-16S-449	0	0.621674539707841	Bacteria	Actinobacteria	Micrococcales	Bacteria	Bacteroidetes	Chitinophagales	Bact-Bact
1867	MEND-TF-16S-687	MEND-TF-16S-529	0	0.650749103074942	Bacteria	Actinobacteria	Micrococcales	Bacteria	Actinobacteria	Acidimicrobiales	Bact-Bact
1868	MEND-TF-16S-687	MEND-TF-16S-554	0	0.578830933102486	Bacteria	Actinobacteria	Micrococcales	Bacteria	Actinobacteria	Acidimicrobiales	Bact-Bact
1869	MEND-TF-16S-687	MEND-TF-16S-605	0	0.783637725828657	Bacteria	Actinobacteria	Micrococcales	Bacteria	Actinobacteria	Micrococcales	Bact-Bact
1870	MEND-TF-16S-687	MEND-TF-16S-610	0	0.974996925601825	Bacteria	Actinobacteria	Micrococcales	Bacteria	Actinobacteria	Micrococcales	Bact-Bact
1871	MEND-TF-16S-687	MEND-TF-16S-652	0	0.939253687460251	Bacteria	Actinobacteria	Micrococcales	Bacteria	Actinobacteria	Micrococcales	Bact-Bact
1872	MEND-TF-16S-687	MEND-TF-16S-681	0	0.544217854684808	Bacteria	Actinobacteria	Micrococcales	Bacteria	Actinobacteria	Acidimicrobiales	Bact-Bact
1873	MEND-TF-16S-687	MEND-TF-16S-689	0	0.553109377394996	Bacteria	Actinobacteria	Micrococcales	Bacteria	Actinobacteria	Acidimicrobiales	Bact-Bact
1874	MEND-TF-16S-687	MEND-TF-16S-690	0	0.786572500050477	Bacteria	Actinobacteria	Micrococcales	Bacteria	Actinobacteria	Micrococcales	Bact-Bact
1875	MEND-TF-16S-687	MEND-TF-16S-711	0	0.810256596563443	Bacteria	Actinobacteria	Micrococcales	Bacteria	Actinobacteria	Micrococcales	Bact-Bact
1876	MEND-TF-16S-687	MEND-TF-16S-719	0	0.703668191194378	Bacteria	Actinobacteria	Micrococcales	Bacteria	Actinobacteria	Acidothermales	Bact-Bact
1877	MEND-TF-16S-687	MEND-TF-16S-735	0	0.774144240319196	Bacteria	Actinobacteria	Micrococcales	Bacteria	Actinobacteria	Geodermatophilales	Bact-Bact
1878	MEND-TF-16S-687	MEND-TF-16S-886	0	0.63108617980801	Bacteria	Actinobacteria	Micrococcales	Bacteria	Bacteroidetes	Cytophagales	Bact-Bact
1879	MEND-TF-16S-687	MEND-TF-16S-1634	0	0.926675670442375	Bacteria	Actinobacteria	Micrococcales	Bacteria	Actinobacteria	Micrococcales	Bact-Bact
1880	MEND-TF-16S-689	MEND-TF-16S-232	0	0.621467741994705	Bacteria	Actinobacteria	Acidimicrobiales	Bacteria	Verrucomicrobia	Verrucomicrobiales	Bact-Bact
1881	MEND-TF-16S-689	MEND-TF-16S-282	0	0.646878950643598	Bacteria	Actinobacteria	Acidimicrobiales	Bacteria	Verrucomicrobia	Verrucomicrobiales	Bact-Bact
1882	MEND-TF-16S-689	MEND-TF-16S-449	0	0.50667434126219	Bacteria	Actinobacteria	Acidimicrobiales	Bacteria	Bacteroidetes	Chitinophagales	Bact-Bact
1883	MEND-TF-16S-689	MEND-TF-16S-610	0	0.607339463526453	Bacteria	Actinobacteria	Acidimicrobiales	Bacteria	Actinobacteria	Micrococcales	Bact-Bact
1884	MEND-TF-16S-689	MEND-TF-16S-652	0	0.580471390889555	Bacteria	Actinobacteria	Acidimicrobiales	Bacteria	Actinobacteria	Micrococcales	Bact-Bact
1885	MEND-TF-16S-689	MEND-TF-16S-668	0	0.617438649568793	Bacteria	Actinobacteria	Acidimicrobiales	Bacteria	Actinobacteria	Acidimicrobiales	Bact-Bact
1886	MEND-TF-16S-689	MEND-TF-16S-687	0	0.553109377394996	Bacteria	Actinobacteria	Acidimicrobiales	Bacteria	Actinobacteria	Micrococcales	Bact-Bact
1887	MEND-TF-16S-689	MEND-TF-16S-690	0	0.551305833962811	Bacteria	Actinobacteria	Acidimicrobiales	Bacteria	Actinobacteria	Micrococcales	Bact-Bact
1888	MEND-TF-16S-689	MEND-TF-16S-711	0	0.660440131770672	Bacteria	Actinobacteria	Acidimicrobiales	Bacteria	Actinobacteria	Micrococcales	Bact-Bact
1889	MEND-TF-16S-689	MEND-TF-16S-719	0	0.503200540400513	Bacteria	Actinobacteria	Acidimicrobiales	Bacteria	Actinobacteria	Acidothermales	Bact-Bact
1890	MEND-TF-16S-689	MEND-TF-16S-987	0	0.65537458276526	Bacteria	Actinobacteria	Acidimicrobiales	Bacteria	Proteobacteria	Sphingomonadales	Bact-Bact
1891	MEND-TF-16S-689	MEND-TF-16S-1043	0	0.515721981456131	Bacteria	Actinobacteria	Acidimicrobiales	Bacteria	Proteobacteria	Sphingomonadales	Bact-Bact
1892	MEND-TF-16S-689	MEND-TF-16S-1148	0	0.578352966838592	Bacteria	Actinobacteria	Acidimicrobiales	Bacteria	Proteobacteria	Rhodobacterales	Bact-Bact
1893	MEND-TF-16S-689	MEND-TF-16S-866	0	0.545799041733376	Bacteria	Actinobacteria	Acidimicrobiales	Bacteria	Bacteroidetes	Saprospirales	Bact-Bact
1894	MEND-TF-16S-690	MEND-TF-16S-381	0	0.609711513474941	Bacteria	Actinobacteria	Micrococcales	Bacteria	Proteobacteria	Neisseriales	Bact-Bact
1895	MEND-TF-16S-690	MEND-TF-16S-449	0	0.597603884809423	Bacteria	Actinobacteria	Micrococcales	Bacteria	Bacteroidetes	Chitinophagales	Bact-Bact
1896	MEND-TF-16S-690	MEND-TF-16S-548	0	0.500074034569952	Bacteria	Actinobacteria	Micrococcales	Bacteria	Bacteroidetes	Flavobacteriales	Bact-Bact
1897	MEND-TF-16S-690	MEND-TF-16S-605	0	0.592302509931177	Bacteria	Actinobacteria	Micrococcales	Bacteria	Actinobacteria	Micrococcales	Bact-Bact
1898	MEND-TF-16S-690	MEND-TF-16S-610	0	0.808741637448975	Bacteria	Actinobacteria	Micrococcales	Bacteria	Actinobacteria	Micrococcales	Bact-Bact
1899	MEND-TF-16S-690	MEND-TF-16S-652	0	0.786388791623338	Bacteria	Actinobacteria	Micrococcales	Bacteria	Actinobacteria	Micrococcales	Bact-Bact
1900	MEND-TF-16S-690	MEND-TF-16S-687	0	0.786572500050477	Bacteria	Actinobacteria	Micrococcales	Bacteria	Actinobacteria	Micrococcales	Bact-Bact
1901	MEND-TF-16S-690	MEND-TF-16S-689	0	0.551305833962811	Bacteria	Actinobacteria	Micrococcales	Bacteria	Actinobacteria	Acidimicrobiales	Bact-Bact
1902	MEND-TF-16S-690	MEND-TF-16S-711	0	0.828271591723982	Bacteria	Actinobacteria	Micrococcales	Bacteria	Actinobacteria	Micrococcales	Bact-Bact
1903	MEND-TF-16S-690	MEND-TF-16S-719	0	0.524863071304391	Bacteria	Actinobacteria	Micrococcales	Bacteria	Actinobacteria	Acidothermales	Bact-Bact
1904	MEND-TF-16S-690	MEND-TF-16S-735	0	0.672446779308262	Bacteria	Actinobacteria	Micrococcales	Bacteria	Actinobacteria	Geodermatophilales	Bact-Bact
1905	MEND-TF-16S-690	MEND-TF-16S-777	0	0.523067507361395	Bacteria	Actinobacteria	Micrococcales	Bacteria	Cyanobacteria	Oscillatoriales	Bact-Bact
1906	MEND-TF-16S-690	MEND-TF-16S-886	0	0.573292892460638	Bacteria	Actinobacteria	Micrococcales	Bacteria	Bacteroidetes	Cytophagales	Bact-Bact
1907	MEND-TF-16S-690	MEND-TF-16S-987	0	0.544611471258388	Bacteria	Actinobacteria	Micrococcales	Bacteria	Proteobacteria	Sphingomonadales	Bact-Bact
1908	MEND-TF-16S-690	MEND-TF-16S-1634	0	0.715061526290086	Bacteria	Actinobacteria	Micrococcales	Bacteria	Actinobacteria	Micrococcales	Bact-Bact
1909	MEND-TF-16S-690	MEND-TF-16S-866	0	0.546191596261952	Bacteria	Actinobacteria	Micrococcales	Bacteria	Bacteroidetes	Saprospirales	Bact-Bact
1910	MEND-TF-16S-700	MEND-TF-16S-124	0	0.511183465386438	Bacteria	Actinobacteria	Acidimicrobiales	Bacteria	Verrucomicrobia	Verrucomicrobiales	Bact-Bact
1911	MEND-TF-16S-700	MEND-TF-16S-242	0	0.552671518196888	Bacteria	Actinobacteria	Acidimicrobiales	Bacteria	Actinobacteria	Solirubrobacterales	Bact-Bact
1912	MEND-TF-16S-700	MEND-TF-16S-414	0	0.656443940668697	Bacteria	Actinobacteria	Acidimicrobiales	Bacteria	Proteobacteria	Burkholderiales	Bact-Bact
1913	MEND-TF-16S-700	MEND-TF-16S-529	0	0.667505701810191	Bacteria	Actinobacteria	Acidimicrobiales	Bacteria	Actinobacteria	Acidimicrobiales	Bact-Bact
1914	MEND-TF-16S-700	MEND-TF-16S-554	0	0.775806543493193	Bacteria	Actinobacteria	Acidimicrobiales	Bacteria	Actinobacteria	Acidimicrobiales	Bact-Bact
1915	MEND-TF-16S-700	MEND-TF-16S-606	0	0.793641307771599	Bacteria	Actinobacteria	Acidimicrobiales	Bacteria	Actinobacteria	Acidimicrobiales	Bact-Bact
1916	MEND-TF-16S-700	MEND-TF-16S-611	0	0.768530675254611	Bacteria	Actinobacteria	Acidimicrobiales	Bacteria	Actinobacteria	Acidimicrobiales	Bact-Bact
1917	MEND-TF-16S-700	MEND-TF-16S-617	0	0.62186260492446	Bacteria	Actinobacteria	Acidimicrobiales	Bacteria	Actinobacteria	Sporichthyales	Bact-Bact
1918	MEND-TF-16S-700	MEND-TF-16S-629	0	0.528040183251151	Bacteria	Actinobacteria	Acidimicrobiales	Bacteria	Bacteroidetes	Sphingobacteriales	Bact-Bact
1919	MEND-TF-16S-700	MEND-TF-16S-645	0	0.969967160597056	Bacteria	Actinobacteria	Acidimicrobiales	Bacteria	Actinobacteria	Acidimicrobiales	Bact-Bact
1920	MEND-TF-16S-700	MEND-TF-16S-653	0	0.515972976754858	Bacteria	Actinobacteria	Acidimicrobiales	Bacteria	Bacteroidetes	Sphingobacteriales	Bact-Bact
1921	MEND-TF-16S-700	MEND-TF-16S-655	0	0.686295244378344	Bacteria	Actinobacteria	Acidimicrobiales	Bacteria	Actinobacteria	Acidimicrobiales	Bact-Bact
1922	MEND-TF-16S-700	MEND-TF-16S-656	0	0.759463104633804	Bacteria	Actinobacteria	Acidimicrobiales	Bacteria	Actinobacteria	Acidimicrobiales	Bact-Bact
1923	MEND-TF-16S-700	MEND-TF-16S-660	0	0.548210732386927	Bacteria	Actinobacteria	Acidimicrobiales	Bacteria	Actinobacteria	Sporichthyales	Bact-Bact
1924	MEND-TF-16S-700	MEND-TF-16S-665	0	0.645325739270632	Bacteria	Actinobacteria	Acidimicrobiales	Bacteria	Actinobacteria	Acidimicrobiales	Bact-Bact
1925	MEND-TF-16S-700	MEND-TF-16S-681	0	0.642280839516295	Bacteria	Actinobacteria	Acidimicrobiales	Bacteria	Actinobacteria	Acidimicrobiales	Bact-Bact
1926	MEND-TF-16S-700	MEND-TF-16S-705	0	0.779965473566459	Bacteria	Actinobacteria	Acidimicrobiales	Bacteria	Actinobacteria	Acidimicrobiales	Bact-Bact
1927	MEND-TF-16S-700	MEND-TF-16S-735	0	0.557511774669286	Bacteria	Actinobacteria	Acidimicrobiales	Bacteria	Actinobacteria	Geodermatophilales	Bact-Bact
1928	MEND-TF-16S-700	MEND-TF-16S-805	0	0.572911723354032	Bacteria	Actinobacteria	Acidimicrobiales	Bacteria	Actinobacteria	Sporichthyales	Bact-Bact
1929	MEND-TF-16S-700	MEND-TF-16S-1033	0	0.513721046651976	Bacteria	Actinobacteria	Acidimicrobiales	Bacteria	Proteobacteria	Sphingomonadales	Bact-Bact
1930	MEND-TF-16S-700	MEND-TF-16S-1071	0	0.539702311172876	Bacteria	Actinobacteria	Acidimicrobiales	Bacteria	Proteobacteria	Hyphomicrobiales	Bact-Bact
1931	MEND-TF-16S-700	MEND-TF-16S-1156	0	0.503548116974752	Bacteria	Actinobacteria	Acidimicrobiales	Bacteria	Proteobacteria	Rhodobacterales	Bact-Bact
1932	MEND-TF-16S-700	MEND-TF-16S-1520	0	0.522258577976237	Bacteria	Actinobacteria	Acidimicrobiales	Bacteria	Proteobacteria	Burkholderiales	Bact-Bact
1933	MEND-TF-16S-700	MEND-TF-16S-1529	0	0.640337095514208	Bacteria	Actinobacteria	Acidimicrobiales	Bacteria	Actinobacteria	Sporichthyales	Bact-Bact
1934	MEND-TF-16S-700	MEND-TF-16S-1743	0	0.856190976381765	Bacteria	Actinobacteria	Acidimicrobiales	Bacteria	Actinobacteria	Acidimicrobiales	Bact-Bact
1935	MEND-TF-16S-701	MEND-TF-16S-124	0	0.53778551829494	Bacteria	Verrucomicrobia	Verrucomicrobiales	Bacteria	Verrucomicrobia	Verrucomicrobiales	Bact-Bact
1936	MEND-TF-16S-701	MEND-TF-16S-160	0	0.519236923397591	Bacteria	Verrucomicrobia	Verrucomicrobiales	Bacteria	Verrucomicrobia	Verrucomicrobiales	Bact-Bact
1937	MEND-TF-16S-701	MEND-TF-16S-217	0	0.528585757550376	Bacteria	Verrucomicrobia	Verrucomicrobiales	Bacteria	Verrucomicrobia	Verrucomicrobiales	Bact-Bact
1938	MEND-TF-16S-701	MEND-TF-16S-299	0	0.561725636432728	Bacteria	Verrucomicrobia	Verrucomicrobiales	Bacteria	Verrucomicrobia	Verrucomicrobiales	Bact-Bact
1939	MEND-TF-16S-705	MEND-TF-16S-414	0	0.534486996690071	Bacteria	Actinobacteria	Acidimicrobiales	Bacteria	Proteobacteria	Burkholderiales	Bact-Bact
1940	MEND-TF-16S-705	MEND-TF-16S-529	0	0.568041856174878	Bacteria	Actinobacteria	Acidimicrobiales	Bacteria	Actinobacteria	Acidimicrobiales	Bact-Bact
1941	MEND-TF-16S-705	MEND-TF-16S-554	0	0.651932698562886	Bacteria	Actinobacteria	Acidimicrobiales	Bacteria	Actinobacteria	Acidimicrobiales	Bact-Bact
1942	MEND-TF-16S-705	MEND-TF-16S-606	0	0.779522932853932	Bacteria	Actinobacteria	Acidimicrobiales	Bacteria	Actinobacteria	Acidimicrobiales	Bact-Bact
1943	MEND-TF-16S-705	MEND-TF-16S-611	0	0.633339516427234	Bacteria	Actinobacteria	Acidimicrobiales	Bacteria	Actinobacteria	Acidimicrobiales	Bact-Bact
1944	MEND-TF-16S-705	MEND-TF-16S-645	0	0.799283112185684	Bacteria	Actinobacteria	Acidimicrobiales	Bacteria	Actinobacteria	Acidimicrobiales	Bact-Bact
1945	MEND-TF-16S-705	MEND-TF-16S-655	0	0.699423810505875	Bacteria	Actinobacteria	Acidimicrobiales	Bacteria	Actinobacteria	Acidimicrobiales	Bact-Bact
1946	MEND-TF-16S-705	MEND-TF-16S-656	0	0.662615543713206	Bacteria	Actinobacteria	Acidimicrobiales	Bacteria	Actinobacteria	Acidimicrobiales	Bact-Bact
1947	MEND-TF-16S-705	MEND-TF-16S-660	0	0.518359737529705	Bacteria	Actinobacteria	Acidimicrobiales	Bacteria	Actinobacteria	Sporichthyales	Bact-Bact
1948	MEND-TF-16S-705	MEND-TF-16S-665	0	0.647799823033174	Bacteria	Actinobacteria	Acidimicrobiales	Bacteria	Actinobacteria	Acidimicrobiales	Bact-Bact
1949	MEND-TF-16S-705	MEND-TF-16S-681	0	0.71054375544362	Bacteria	Actinobacteria	Acidimicrobiales	Bacteria	Actinobacteria	Acidimicrobiales	Bact-Bact
1950	MEND-TF-16S-705	MEND-TF-16S-700	0	0.779965473566459	Bacteria	Actinobacteria	Acidimicrobiales	Bacteria	Actinobacteria	Acidimicrobiales	Bact-Bact
1951	MEND-TF-16S-705	MEND-TF-16S-719	0	0.512217090573829	Bacteria	Actinobacteria	Acidimicrobiales	Bacteria	Actinobacteria	Acidothermales	Bact-Bact
1952	MEND-TF-16S-705	MEND-TF-16S-735	0	0.593358719467818	Bacteria	Actinobacteria	Acidimicrobiales	Bacteria	Actinobacteria	Geodermatophilales	Bact-Bact
1953	MEND-TF-16S-705	MEND-TF-16S-1743	0	0.68969852481745	Bacteria	Actinobacteria	Acidimicrobiales	Bacteria	Actinobacteria	Acidimicrobiales	Bact-Bact
1954	MEND-TF-16S-711	MEND-TF-16S-381	0	0.584316360406362	Bacteria	Actinobacteria	Micrococcales	Bacteria	Proteobacteria	Neisseriales	Bact-Bact
1955	MEND-TF-16S-711	MEND-TF-16S-449	0	0.574285675915041	Bacteria	Actinobacteria	Micrococcales	Bacteria	Bacteroidetes	Chitinophagales	Bact-Bact
1956	MEND-TF-16S-711	MEND-TF-16S-605	0	0.713174427093379	Bacteria	Actinobacteria	Micrococcales	Bacteria	Actinobacteria	Micrococcales	Bact-Bact
1957	MEND-TF-16S-711	MEND-TF-16S-610	0	0.856293050540944	Bacteria	Actinobacteria	Micrococcales	Bacteria	Actinobacteria	Micrococcales	Bact-Bact
1958	MEND-TF-16S-711	MEND-TF-16S-652	0	0.783310220566728	Bacteria	Actinobacteria	Micrococcales	Bacteria	Actinobacteria	Micrococcales	Bact-Bact
1959	MEND-TF-16S-711	MEND-TF-16S-687	0	0.810256596563443	Bacteria	Actinobacteria	Micrococcales	Bacteria	Actinobacteria	Micrococcales	Bact-Bact
1960	MEND-TF-16S-711	MEND-TF-16S-689	0	0.660440131770672	Bacteria	Actinobacteria	Micrococcales	Bacteria	Actinobacteria	Acidimicrobiales	Bact-Bact
1961	MEND-TF-16S-711	MEND-TF-16S-690	0	0.828271591723982	Bacteria	Actinobacteria	Micrococcales	Bacteria	Actinobacteria	Micrococcales	Bact-Bact
1962	MEND-TF-16S-711	MEND-TF-16S-719	0	0.593732487140954	Bacteria	Actinobacteria	Micrococcales	Bacteria	Actinobacteria	Acidothermales	Bact-Bact
1963	MEND-TF-16S-711	MEND-TF-16S-735	0	0.6265789834588	Bacteria	Actinobacteria	Micrococcales	Bacteria	Actinobacteria	Geodermatophilales	Bact-Bact
1964	MEND-TF-16S-711	MEND-TF-16S-886	0	0.533682249745774	Bacteria	Actinobacteria	Micrococcales	Bacteria	Bacteroidetes	Cytophagales	Bact-Bact
1965	MEND-TF-16S-711	MEND-TF-16S-1634	0	0.687408326813751	Bacteria	Actinobacteria	Micrococcales	Bacteria	Actinobacteria	Micrococcales	Bact-Bact
1966	MEND-TF-16S-719	MEND-TF-16S-449	0	0.566376075316905	Bacteria	Actinobacteria	Acidothermales	Bacteria	Bacteroidetes	Chitinophagales	Bact-Bact
1967	MEND-TF-16S-719	MEND-TF-16S-605	0	0.616557156160852	Bacteria	Actinobacteria	Acidothermales	Bacteria	Actinobacteria	Micrococcales	Bact-Bact
1968	MEND-TF-16S-719	MEND-TF-16S-610	0	0.713239808161922	Bacteria	Actinobacteria	Acidothermales	Bacteria	Actinobacteria	Micrococcales	Bact-Bact
1969	MEND-TF-16S-719	MEND-TF-16S-652	0	0.678159712519293	Bacteria	Actinobacteria	Acidothermales	Bacteria	Actinobacteria	Micrococcales	Bact-Bact
1970	MEND-TF-16S-719	MEND-TF-16S-687	0	0.703668191194378	Bacteria	Actinobacteria	Acidothermales	Bacteria	Actinobacteria	Micrococcales	Bact-Bact
1971	MEND-TF-16S-719	MEND-TF-16S-689	0	0.503200540400513	Bacteria	Actinobacteria	Acidothermales	Bacteria	Actinobacteria	Acidimicrobiales	Bact-Bact
1972	MEND-TF-16S-719	MEND-TF-16S-690	0	0.524863071304391	Bacteria	Actinobacteria	Acidothermales	Bacteria	Actinobacteria	Micrococcales	Bact-Bact
1973	MEND-TF-16S-719	MEND-TF-16S-705	0	0.512217090573829	Bacteria	Actinobacteria	Acidothermales	Bacteria	Actinobacteria	Acidimicrobiales	Bact-Bact
1974	MEND-TF-16S-719	MEND-TF-16S-711	0	0.593732487140954	Bacteria	Actinobacteria	Acidothermales	Bacteria	Actinobacteria	Micrococcales	Bact-Bact
1975	MEND-TF-16S-719	MEND-TF-16S-735	0	0.643239850488843	Bacteria	Actinobacteria	Acidothermales	Bacteria	Actinobacteria	Geodermatophilales	Bact-Bact
1976	MEND-TF-16S-719	MEND-TF-16S-926	0	0.718655708910878	Bacteria	Actinobacteria	Acidothermales	Bacteria	Firmicutes	Eubacteriales	Bact-Bact
1977	MEND-TF-16S-719	MEND-TF-16S-1049	0	0.574962872217546	Bacteria	Actinobacteria	Acidothermales	Bacteria	Proteobacteria	Pelagibacterales	Bact-Bact
1978	MEND-TF-16S-719	MEND-TF-16S-1634	0	0.639214137439939	Bacteria	Actinobacteria	Acidothermales	Bacteria	Actinobacteria	Micrococcales	Bact-Bact
1979	MEND-TF-16S-721	MEND-TF-16S-728	0	0.593540267603655	Bacteria	Bacteroidetes	Flavobacteriales	Bacteria	Bacteroidetes	Flavobacteriales	Bact-Bact
1980	MEND-TF-16S-723	MEND-TF-16S-728	0	0.854588421613639	Bacteria	Bacteroidetes	Flavobacteriales	Bacteria	Bacteroidetes	Flavobacteriales	Bact-Bact
1981	MEND-TF-16S-728	MEND-TF-16S-721	0	0.593540267603655	Bacteria	Bacteroidetes	Flavobacteriales	Bacteria	Bacteroidetes	Flavobacteriales	Bact-Bact
1982	MEND-TF-16S-728	MEND-TF-16S-723	0	0.854588421613639	Bacteria	Bacteroidetes	Flavobacteriales	Bacteria	Bacteroidetes	Flavobacteriales	Bact-Bact
1983	MEND-TF-16S-734	MEND-TF-16S-800	0	0.579164200429535	Bacteria	Actinobacteria	Geodermatophilales	Bacteria	Actinobacteria	Micrococcales	Bact-Bact
1984	MEND-TF-16S-735	MEND-TF-16S-381	0	0.583107380809261	Bacteria	Actinobacteria	Geodermatophilales	Bacteria	Proteobacteria	Neisseriales	Bact-Bact
1985	MEND-TF-16S-735	MEND-TF-16S-414	0	0.63148247104601	Bacteria	Actinobacteria	Geodermatophilales	Bacteria	Proteobacteria	Burkholderiales	Bact-Bact
1986	MEND-TF-16S-735	MEND-TF-16S-529	0	0.747182347186607	Bacteria	Actinobacteria	Geodermatophilales	Bacteria	Actinobacteria	Acidimicrobiales	Bact-Bact
1987	MEND-TF-16S-735	MEND-TF-16S-554	0	0.725739187081182	Bacteria	Actinobacteria	Geodermatophilales	Bacteria	Actinobacteria	Acidimicrobiales	Bact-Bact
1988	MEND-TF-16S-735	MEND-TF-16S-610	0	0.794957148114746	Bacteria	Actinobacteria	Geodermatophilales	Bacteria	Actinobacteria	Micrococcales	Bact-Bact
1989	MEND-TF-16S-735	MEND-TF-16S-645	0	0.564861658345959	Bacteria	Actinobacteria	Geodermatophilales	Bacteria	Actinobacteria	Acidimicrobiales	Bact-Bact
1990	MEND-TF-16S-735	MEND-TF-16S-652	0	0.780344890764659	Bacteria	Actinobacteria	Geodermatophilales	Bacteria	Actinobacteria	Micrococcales	Bact-Bact
1991	MEND-TF-16S-735	MEND-TF-16S-681	0	0.642137001362514	Bacteria	Actinobacteria	Geodermatophilales	Bacteria	Actinobacteria	Acidimicrobiales	Bact-Bact
1992	MEND-TF-16S-735	MEND-TF-16S-687	0	0.774144240319196	Bacteria	Actinobacteria	Geodermatophilales	Bacteria	Actinobacteria	Micrococcales	Bact-Bact
1993	MEND-TF-16S-735	MEND-TF-16S-690	0	0.672446779308262	Bacteria	Actinobacteria	Geodermatophilales	Bacteria	Actinobacteria	Micrococcales	Bact-Bact
1994	MEND-TF-16S-735	MEND-TF-16S-700	0	0.557511774669286	Bacteria	Actinobacteria	Geodermatophilales	Bacteria	Actinobacteria	Acidimicrobiales	Bact-Bact
1995	MEND-TF-16S-735	MEND-TF-16S-705	0	0.593358719467818	Bacteria	Actinobacteria	Geodermatophilales	Bacteria	Actinobacteria	Acidimicrobiales	Bact-Bact
1996	MEND-TF-16S-735	MEND-TF-16S-711	0	0.6265789834588	Bacteria	Actinobacteria	Geodermatophilales	Bacteria	Actinobacteria	Micrococcales	Bact-Bact
1997	MEND-TF-16S-735	MEND-TF-16S-719	0	0.643239850488843	Bacteria	Actinobacteria	Geodermatophilales	Bacteria	Actinobacteria	Acidothermales	Bact-Bact
1998	MEND-TF-16S-735	MEND-TF-16S-886	0	0.532881999202416	Bacteria	Actinobacteria	Geodermatophilales	Bacteria	Bacteroidetes	Cytophagales	Bact-Bact
1999	MEND-TF-16S-735	MEND-TF-16S-1634	0	0.79580271712644	Bacteria	Actinobacteria	Geodermatophilales	Bacteria	Actinobacteria	Micrococcales	Bact-Bact
[truncated: 2,241 more rows]
